# Supplementary material for: Transcriptome analysis reveals the genetic basis underlying the seasonal development of keratinized nuptial spines in Leptobrachium boringii
Source: BMC Genomics. 2016 Nov 28;17:978. doi: 10.1186/s12864-016-3295-9 (PMC5126826; doi:10.1186/s12864-016-3295-9)
Supplement: Additional file 1: Table S1. — The statistics and quality of reads throughout all samples in the Leptobrachium boringii transcriptome. Table S2. Significant enrichment of GO terms in the three tissues. Table S3. Differentially expressed genes in the upper jaw skin. Table S4. Differentially expressed genes in the testis. Table S5. Differentially expressed genes in the brain. Table S6. Top 10 most differentially expressed genes in testis and brain of Leptobrachium boringii. Table S7. Specific primers used for quantitative PCR validation. (XLSX 769 kb) [file 12864_2016_3295_MOESM1_ESM.xlsx]

## Sheet: Table S1
Table S1 The statistics and quality of reads throughout all samples in the Leptobrachium boringii transcriptome
Period	Tissue	Sample Id	Raw reads	Clean reads	Clean Base(bp)	Mapping rates (%)	Q20 (%)
Breeding period (M)	Brain	M_AB	39179417	37292168	7458433600	78.69	97.29
		M_BB	37530365	35927525	7185505000	79.29	97.46
		M_CB	31607871	30107890	6021578000	79.32	97.42
	Testis	M_AT	33667400	32000863	6400172600	80.28	96.13
		M_BT	32592668	30949997	6189999400	79.18	96.1
		M_CT	32860024	31239316	6247863200	81.48	97.24
	Spine	M_AN	41574785	38653176	7730635200	74.25	96.46
		M_BN	30780053	29423113	5884622600	79.93	97.46
		M_CN	36641708	34188002	6837600400	75.7	96.6
Post breeding period (PM)	Brain	PM_AB	32281020	30759362	6151872400	78.68	97.41
		PM_BB	32648114	31158986	6231797200	77.61	97.4
		PM_CB	30852105	29529804	5905960800	79.09	97.57
	Testis	PM_AT	26291703	25019184	5003836800	80.43	96.17
		PM_BT	31913511	30499006	6099801200	81.67	97.34
		PM_CT	30936313	29559647	5911929400	81.83	96.4
	Spine	PM_AN	30343431	29003317	5800663400	80.9	97.51
		PM_BN	37124918	35450616	7090123200	80.17	97.55
		PM_CN	33388884	31954187	6390837400	80.75	97.57

## Sheet: Table S2
Table S2 Significant enrichment of GO terms in the three tissues
Tissue	DEG type	GO_accession	Description	Term_type	Over_represented pValue	Corrected_ pValue	DEG_item	Bg_item
Upper jaw skin	Up-regulated DEGs	GO:0034660	ncRNA metabolic process	biological_process	1.956e-06	0.0095114	22	482
		GO:0006399	tRNA metabolic process	biological_process	2.8285e-06	0.0095114	19	381
		GO:0016803	ether hydrolase activity	molecular_function	2.9311e-06	0.0095114	3	3
Testis	All DEGs	GO:0005694	chromosome	cellular_component	2.72e-12	2.65e-08	51	627
		GO:0044427	chromosomal part	cellular_component	3.65e-11	1.78e-07	45	538
		GO:0000785	chromatin	cellular_component	8.59e-11	2.79e-07	26	194
		GO:0007049	cell cycle	biological_process	1.45e-09	3.53e-06	50	711
		GO:0042555	MCM complex	cellular_component	2.62e-07	0.00050977	6	10
		GO:0003682	chromatin binding	molecular_function	7.74e-07	0.0012551	17	131
		GO:0006268	DNA unwinding involved in DNA replication	biological_process	1.54e-06	0.0021452	4	4
		GO:0030174	regulation of DNA-dependent DNA replication initiation	biological_process	2.68e-06	0.0030074	5	8
		GO:0000278	mitotic cell cycle	biological_process	2.78e-06	0.0030074	17	160
		GO:0043228	non-membrane-bounded organelle	cellular_component	5.09e-06	0.0045081	95	2464
		GO:0043232	intracellular non-membrane-bounded organelle	cellular_component	5.09e-06	0.0045081	95	2464
		GO:0006275	regulation of DNA replication	biological_process	1.31e-05	0.010609	9	52
		GO:0051052	regulation of DNA metabolic process	biological_process	1.83e-05	0.013737	10	68
		GO:0051301	cell division	biological_process	2.66e-05	0.018522	20	241
		GO:0007283	spermatogenesis	biological_process	7.29e-05	0.044346	7	41
		GO:0048232	male gamete generation	biological_process	7.29e-05	0.044346	7	41
	Down-regualated DEGs	GO:0005694	chromosome	cellular_component	5.077e-18	4.9424e-14	46	627
		GO:0007049	cell cycle	biological_process	7.6368e-17	3.7172e-13	48	711
		GO:0044427	chromosomal part	cellular_component	8.9677e-16	2.91e-12	40	538
		GO:0000785	chromatin	cellular_component	3.1497e-14	7.6655e-11	24	194
		GO:0043228	non-membrane-bounded organelle	cellular_component	1.0509e-12	1.7051e-09	81	2464
		GO:0043232	intracellular non-membrane-bounded organelle	cellular_component	1.0509e-12	1.7051e-09	81	2464
		GO:0003682	chromatin binding	molecular_function	2.3512e-10	3.2699e-07	17	131
		GO:0000278	mitotic cell cycle	biological_process	1.3881e-09	1.6892e-06	17	160
		GO:0051301	cell division	biological_process	6.4447e-09	6.9711e-06	20	241
		GO:0042555	MCM complex	cellular_component	8.2943e-09	8.0745e-06	6	10
		GO:0022402	cell cycle process	biological_process	4.6317e-08	4.099e-05	23	365
		GO:0005524	ATP binding	molecular_function	8.9417e-08	7.107e-05	65	2034
		GO:0032559	adenyl ribonucleotide binding	molecular_function	9.4906e-08	7.107e-05	65	2037
		GO:0007017	microtubule-based process	biological_process	1.2995e-07	8.9471e-05	20	303
		GO:0006268	DNA unwinding involved in DNA replication	biological_process	1.4562e-07	8.9471e-05	4	4
		GO:0030174	regulation of DNA-dependent DNA replication initiation	biological_process	1.5045e-07	8.9471e-05	5	8
		GO:0051052	regulation of DNA metabolic process	biological_process	1.6483e-07	8.9471e-05	10	68
		GO:0006275	regulation of DNA replication	biological_process	1.7226e-07	8.9471e-05	9	52
		GO:0030554	adenyl nucleotide binding	molecular_function	1.7462e-07	8.9471e-05	65	2070
		GO:0000166	nucleotide binding	molecular_function	2.783e-07	0.00012901	82	2925
		GO:1901265	nucleoside phosphate binding	molecular_function	2.783e-07	0.00012901	82	2925
		GO:0036094	small molecule binding	molecular_function	4.6103e-07	0.000204	83	3017
		GO:0003676	nucleic acid binding	molecular_function	5.1783e-07	0.00021918	106	4575
		GO:0008017	microtubule binding	molecular_function	6.4595e-07	0.00026201	11	92
		GO:0001882	nucleoside binding	molecular_function	1.202e-06	0.00046805	69	2380
		GO:0035639	purine ribonucleoside triphosphate binding	molecular_function	1.8153e-06	0.00065376	68	2346
		GO:0001883	purine nucleoside binding	molecular_function	1.8804e-06	0.00065376	68	2348
		GO:0032550	purine ribonucleoside binding	molecular_function	1.8804e-06	0.00065376	68	2348
		GO:0032549	ribonucleoside binding	molecular_function	1.9821e-06	0.00066538	68	2351
		GO:0032555	purine ribonucleotide binding	molecular_function	2.1791e-06	0.00070712	68	2360
		GO:0032553	ribonucleotide binding	molecular_function	2.8159e-06	0.00087927	68	2377
		GO:0015631	tubulin binding	molecular_function	2.8902e-06	0.00087927	11	107
		GO:0017076	purine nucleotide binding	molecular_function	3.7885e-06	0.0011176	68	2396
		GO:0045298	tubulin complex	cellular_component	4.426e-06	0.0012673	11	112
		GO:0000775	chromosome, centromeric region	cellular_component	4.6518e-06	0.0012939	12	150
		GO:0006259	DNA metabolic process	biological_process	6.3582e-06	0.0017194	56	2174
		GO:0090329	regulation of DNA-dependent DNA replication	biological_process	6.5758e-06	0.0017301	5	16
		GO:0044424	intracellular part	cellular_component	8.2969e-06	0.0021255	165	8242
		GO:0003777	microtubule motor activity	molecular_function	1.0821e-05	0.0027011	9	86
		GO:0043229	intracellular organelle	cellular_component	1.1541e-05	0.0028087	140	6736
		GO:0043226	organelle	cellular_component	1.2047e-05	0.0028603	140	6741
		GO:1901363	heterocyclic compound binding	molecular_function	1.454e-05	0.0033701	144	7021
		GO:0097159	organic cyclic compound binding	molecular_function	1.5173e-05	0.0034351	144	7027
		GO:0032392	DNA geometric change	biological_process	1.6189e-05	0.0035022	4	9
		GO:0032508	DNA duplex unwinding	biological_process	1.6189e-05	0.0035022	4	9
		GO:0005622	intracellular	cellular_component	2.0313e-05	0.0042989	175	8924
		GO:0004386	helicase activity	molecular_function	2.1073e-05	0.0043648	18	335
		GO:0015995	chlorophyll biosynthetic process	biological_process	2.704e-05	0.005484	9	88
		GO:0016887	ATPase activity	molecular_function	2.846e-05	0.0056543	25	600
		GO:0015630	microtubule cytoskeleton	cellular_component	2.9412e-05	0.005673	20	429
		GO:0005634	nucleus	cellular_component	2.972e-05	0.005673	91	3821
		GO:0007059	chromosome segregation	biological_process	3.1398e-05	0.0058288	11	151
		GO:0000280	nuclear division	biological_process	3.2333e-05	0.0058288	10	119
		GO:0007067	mitosis	biological_process	3.2333e-05	0.0058288	10	119
		GO:0007018	microtubule-based movement	biological_process	3.6025e-05	0.0063763	10	129
		GO:0000793	condensed chromosome	cellular_component	3.8678e-05	0.0067237	9	106
		GO:0031492	nucleosomal DNA binding	molecular_function	4.0193e-05	0.0068645	3	5
		GO:0048285	organelle fission	biological_process	5.0581e-05	0.0084898	10	126
		GO:0071103	DNA conformation change	biological_process	6.3764e-05	0.010521	10	146
		GO:0044446	intracellular organelle part	cellular_component	6.9555e-05	0.011218	94	4171
		GO:0003677	DNA binding	molecular_function	7.3733e-05	0.011218	68	2792
		GO:0010007	magnesium chelatase complex	cellular_component	7.4899e-05	0.011218	8	76
		GO:0016851	magnesium chelatase activity	molecular_function	7.4899e-05	0.011218	8	76
		GO:0051002	ligase activity, forming nitrogen-metal bonds	molecular_function	7.4899e-05	0.011218	8	76
		GO:0051003	ligase activity, forming nitrogen-metal bonds, forming coordination complexes	molecular_function	7.4899e-05	0.011218	8	76
		GO:0016462	pyrophosphatase activity	molecular_function	8.3013e-05	0.012244	40	1321
		GO:0031491	nucleosome binding	molecular_function	8.841e-05	0.01277	3	6
		GO:0044422	organelle part	cellular_component	8.92e-05	0.01277	94	4199
		GO:0043566	structure-specific DNA binding	molecular_function	9.8246e-05	0.013861	8	89
		GO:0019901	protein kinase binding	molecular_function	0.00011443	0.015914	6	46
		GO:0006996	organelle organization	biological_process	0.00011811	0.016194	33	1019
		GO:0000777	condensed chromosome kinetochore	cellular_component	0.00012612	0.016727	7	73
		GO:0000779	condensed chromosome, centromeric region	cellular_component	0.00012612	0.016727	7	73
		GO:0017111	nucleoside-triphosphatase activity	molecular_function	0.00012715	0.016727	39	1301
		GO:0000776	kinetochore	cellular_component	0.00013265	0.017218	8	98
		GO:0007276	gamete generation	biological_process	0.0001374	0.0176	7	76
		GO:0016818	hydrolase activity, acting on acid anhydrides, in phosphorus-containing anhydrides	molecular_function	0.00014579	0.018432	40	1358
		GO:0006974	response to DNA damage stimulus	biological_process	0.00015635	0.019514	25	726
		GO:0031490	chromatin DNA binding	molecular_function	0.00016988	0.020933	3	8
		GO:0044434	chloroplast part	cellular_component	0.00018032	0.021943	8	88
		GO:0044435	plastid part	cellular_component	0.00018927	0.022748	8	90
		GO:0019900	kinase binding	molecular_function	0.00022856	0.027135	6	52
		GO:0032504	multicellular organism reproduction	biological_process	0.00027636	0.032029	7	86
		GO:0048609	multicellular organismal reproductive process	biological_process	0.00027636	0.032029	7	86
		GO:0009507	chloroplast	cellular_component	0.00029024	0.033241	8	95
		GO:0043168	anion binding	molecular_function	0.00029569	0.03342	72	2937
		GO:0051726	regulation of cell cycle	biological_process	0.00029867	0.03342	11	189
		GO:0009536	plastid	cellular_component	0.00030332	0.033555	8	97
		GO:0006281	DNA repair	biological_process	0.00030895	0.033702	23	673
		GO:0044430	cytoskeletal part	cellular_component	0.00031158	0.033702	25	740
		GO:0016817	hydrolase activity, acting on acid anhydrides	molecular_function	0.00031722	0.033935	41	1467
		GO:0005623	cell	cellular_component	0.00033805	0.035386	179	9615
		GO:0044464	cell part	cellular_component	0.00033805	0.035386	179	9615
		GO:0071547	piP-body	cellular_component	0.00035368	0.036432	2	2
		GO:0033554	cellular response to stress	biological_process	0.00035596	0.036432	26	807
		GO:0044772	mitotic cell cycle phase transition	biological_process	0.00035927	0.036432	6	59
		GO:0007283	spermatogenesis	biological_process	0.00038355	0.038101	5	41
		GO:0048232	male gamete generation	biological_process	0.00038355	0.038101	5	41
		GO:0043231	intracellular membrane-bounded organelle	cellular_component	0.00044785	0.043683	113	5410
		GO:0044702	single organism reproductive process	biological_process	0.00044967	0.043683	8	116
		GO:0022414	reproductive process	biological_process	0.0004532	0.043683	10	176
		GO:0044770	cell cycle phase transition	biological_process	0.00045915	0.043822	7	82
		GO:0043227	membrane-bounded organelle	cellular_component	0.000469	0.044328	113	5418
We reported the GO accession, term type, term description, p value and corrected p value of each significant enriched GO term (corrected p<0.05). DEG type described different exprssion levels of the differentially expressed genes expressed at breeding period compared to post breeding period inclued up-regulated, down-regulated and all DEGs at each tissue. For each significant GO term, we also rep…

## Sheet: Table S3
Table S3 Differentially expressed genes in the upper jaw skin
Gene_id	M_N_readcount	PM_N_readcount	log2FoldChange	pval	padj	Gene Length	NR GI	NR ID	NR Score	NR Evalue	NR Description	KO ID	KO Name	KO Description	Http Link	Swissprot ID	Swissprot Score	Swissprot Evalue	Swissprot Description	PFAM ID	PFAM description	Gene Ontology Biological Pathway	BP Description	Gene Ontology Molecular Function	MF Description	Gene Ontology Cellular Component	CC Description	KOG ID	KOG Description
comp87325_c0	46094.5	841.398	5.7757	4.8245e-36	3.5489e-31	1434	348514814	XP_003444935.1	176	1.542e-11	PREDICTED: WAP four-disulfide core domain protein 3-like [Oreochromis niloticus]	--	--	--	--	--	--	--	--	PF00095	WAP-type (Whey Acidic Protein) 'four-disulfide core'	--	--	GO:0030414	peptidase inhibitor activity	GO:0005576	extracellular region	--	--
comp70946_c0	11086.6	583.139	4.2488	2.144e-27	7.8856e-23	854	310772235	NP_001185577.1	267	3.26273e-26	cystatin B (stefin B) [Gallus gallus]	K13907	CSTA_B	cystatin-A/B	http://www.genome.jp/dbget-bin/www_bget?ko:K13907	P56567	242	7.59527e-24	Cystatin-A OS=Mus musculus GN=Csta PE=2 SV=1	PF00031	Cystatin domain	--	--	GO:0004869	cysteine-type endopeptidase inhibitor activity	--	--	--	--
comp80990_c0	136.128	2372.45	-4.1233	3.1363e-25	7.6902e-21	976	301605846	XP_002932561.1	1003	3.6558e-125	PREDICTED: LOW QUALITY PROTEIN: lysosomal alpha-glucosidase-like [Xenopus (Silurana) tropicalis]	K12316	GAA	lysosomal alpha-glucosidase	http://www.genome.jp/dbget-bin/www_bget?ko:K12316	P10253	775	3.88891e-93	Lysosomal alpha-glucosidase OS=Homo sapiens GN=GAA PE=1 SV=4	PF01055	Glycosyl hydrolases family 31	GO:0005975	carbohydrate metabolic process	GO:0004553	hydrolase activity, hydrolyzing O-glycosyl compounds	--	--	KOG1065	Maltase glucoamylase and related hydrolases, glycosyl hydrolase family 31
comp65666_c0	59.8497	1061.14	-4.1481	3.2218e-24	4.7398e-20	1221	301605846	XP_002932561.1	1664	0	PREDICTED: LOW QUALITY PROTEIN: lysosomal alpha-glucosidase-like [Xenopus (Silurana) tropicalis]	K12316	GAA	lysosomal alpha-glucosidase	http://www.genome.jp/dbget-bin/www_bget?ko:K12316	P10253	1538	0	Lysosomal alpha-glucosidase OS=Homo sapiens GN=GAA PE=1 SV=4	PF01055	Glycosyl hydrolases family 31	GO:0005975	carbohydrate metabolic process	GO:0004553	hydrolase activity, hydrolyzing O-glycosyl compounds	--	--	KOG1065	Maltase glucoamylase and related hydrolases, glycosyl hydrolase family 31
comp98245_c0	138.686	3517.47	-4.6646	3.209e-24	4.7398e-20	306	--	--	--	--	--	--	--	--	--	--	--	--	--	--	--	--	--	--	--	--	--	--	--
comp41689_c0	12.7229	289.539	-4.5083	3.97e-22	4.8671e-18	365	348558062	XP_003464837.1	297	6.13654e-29	PREDICTED: lysosomal alpha-glucosidase-like [Cavia porcellus]	K12316	GAA	lysosomal alpha-glucosidase	http://www.genome.jp/dbget-bin/www_bget?ko:K12316	Q6P7A9	282	3.82792e-28	Lysosomal alpha-glucosidase OS=Rattus norvegicus GN=Gaa PE=2 SV=1	--	--	--	--	GO:0003824	catalytic activity	--	--	--	--
comp42769_c0	141.538	4722.39	-5.0603	8.4812e-20	8.9124e-16	355	334326877	XP_001377374.2	205	9.2623e-18	PREDICTED: hypothetical protein LOC100026915 [Monodelphis domestica]	K13438	RETN	resistin	http://www.genome.jp/dbget-bin/www_bget?ko:K13438	Q9HD89	189	1.0413e-17	Resistin OS=Homo sapiens GN=RETN PE=2 SV=1	PF06954	Resistin	GO:0007165	signal transduction	GO:0005179	hormone activity	GO:0005576	extracellular region	--	--
comp75910_c0	2.87954	114.339	-5.3113	6.0097e-19	4.9119e-15	356	--	--	--	--	--	--	--	--	--	--	--	--	--	PF11968//PF00238	Putative methyltransferase (DUF3321)//Ribosomal protein L14p/L23e	GO:0042254//GO:0000154//GO:0006412//GO:0006396	ribosome biogenesis//rRNA modification//translation//RNA processing	GO:0016433//GO:0003735	rRNA (adenine) methyltransferase activity//structural constituent of ribosome	GO:0005840	ribosome	--	--
comp78052_c0	56.0222	725.489	-3.6949	5.5364e-19	4.9119e-15	3663	194209663	XP_001495019.2	1690	0	PREDICTED: collagen alpha-1(XXVIII) chain [Equus caballus]	--	--	--	--	Q2UY09	1580	0	Collagen alpha-1(XXVIII) chain OS=Homo sapiens GN=COL28A1 PE=2 SV=2	PF00014	Kunitz/Bovine pancreatic trypsin inhibitor domain	--	--	GO:0004867	serine-type endopeptidase inhibitor activity	--	--	KOG3544	Collagens (type IV and type XIII), and related proteins
comp58943_c0	2335.03	21830.2	-3.2248	1.6231e-16	1.1939e-12	1004	--	--	--	--	--	--	--	--	--	--	--	--	--	--	--	--	--	--	--	--	--	--	--
comp83419_c0	3596.96	32963.6	-3.196	2.3097e-16	1.5445e-12	1337	147903471	NP_001087743.1	869	9.58191e-110	serpin peptidase inhibitor, clade B (ovalbumin), member 4 [Xenopus laevis] >gi|51704130|gb|AAH81162.1| MGC84275 protein [Xenopus laevis]	K13963	SERPINB	serpin B	http://www.genome.jp/dbget-bin/www_bget?ko:K13963	P48594	739	1.49949e-91	Serpin B4 OS=Homo sapiens GN=SERPINB4 PE=1 SV=2	--	--	--	--	--	--	--	--	KOG2392	Serpin
comp95579_c0	1272.3	10433.3	-3.0357	3.4724e-16	2.1285e-12	5358	301609455	XP_002934273.1	879	1.0448e-103	PREDICTED: mimecan-like [Xenopus (Silurana) tropicalis]	K08126	OGN	osteoglycin (osteoinductive factor, mimecan)	http://www.genome.jp/dbget-bin/www_bget?ko:K08126	Q9DE65	739	8.54701e-86	Mimecan OS=Coturnix coturnix japonica GN=OGN PE=2 SV=1	PF04739//PF00560	5'-AMP-activated protein kinase beta subunit, interation domain//Leucine Rich Repeat	--	--	GO:0005515	protein binding	--	--	KOG0619	FOG: Leucine rich repeat
comp80936_c0	129.498	1144.12	-3.1432	7.9424e-16	4.4941e-12	1745	--	--	--	--	--	--	--	--	--	--	--	--	--	--	--	--	--	--	--	--	--	--	--
comp82704_c0	4.097	106.035	-4.6938	1.3856e-15	7.2801e-12	1857	301612826	XP_002935914.1	1242	2.73195e-163	PREDICTED: UDP-GlcNAc:betaGal beta-1,3-N-acetylglucosaminyltransferase 6 isoform 1 [Xenopus (Silurana) tropicalis]	K00739	B3GNT6	acetylgalactosaminyl-0-glycosyl-glycoprotein beta-1,3-N-acetylglucosaminyltransferase	http://www.genome.jp/dbget-bin/www_bget?ko:K00739	Q3USF0	906	4.27031e-114	UDP-GlcNAc:betaGal beta-1,3-N-acetylglucosaminyltransferase 6 OS=Mus musculus GN=B3gnt6 PE=2 SV=2	PF01762	Galactosyltransferase	GO:0006486	protein glycosylation	GO:0008378//GO:0016757	galactosyltransferase activity//transferase activity, transferring glycosyl groups	GO:0016020	membrane	KOG2287	Galactosyltransferases
comp88345_c1	27.3497	291.974	-3.4162	3.4061e-15	1.6703e-11	3354	--	--	--	--	--	--	--	--	--	--	--	--	--	--	--	--	--	--	--	--	--	--	--
comp28513_c0	6037.91	39.9439	7.2399	4.1932e-15	1.9278e-11	1458	149724416	XP_001496861.1	1019	9.97003e-131	PREDICTED: keratin, type I cytoskeletal 42-like [Equus caballus]	K07604	KRT1	type I keratin, acidic	http://www.genome.jp/dbget-bin/www_bget?ko:K07604	Q9QWL7	1002	9.97822e-130	Keratin, type I cytoskeletal 17 OS=Mus musculus GN=Krt17 PE=1 SV=3	PF01576//PF00038//PF07926//PF04513//PF05791//PF02996	Myosin tail//Intermediate filament protein//TPR/MLP1/MLP2-like protein//Baculovirus polyhedron envelope protein, PEP, C terminus//Bacillus haemolytic enterotoxin (HBL)//Prefoldin subunit	GO:0009405//GO:0006606//GO:0006457	pathogenesis//protein import into nucleus//protein folding	GO:0003774//GO:0005198//GO:0051082	motor activity//structural molecule activity//unfolded protein binding	GO:0019031//GO:0005882//GO:0019028//GO:0016459//GO:0016272//GO:0005643//GO:0016020	viral envelope//intermediate filament//viral capsid//myosin complex//prefoldin complex//nuclear pore//membrane	KOG0977	Nuclear envelope protein lamin, intermediate filament superfamily
comp94451_c0	10.2344	154.485	-3.916	8.8711e-15	3.8385e-11	4606	301609486	XP_002934291.1	814	1.92402e-94	PREDICTED: hypothetical protein LOC100493539 [Xenopus (Silurana) tropicalis]	--	--	--	--	--	--	--	--	PF03979//PF00036//PF13405//PF13499//PF04513	Sigma-70 factor, region 1.1//EF hand//EF-hand domain//EF-hand domain pair//Baculovirus polyhedron envelope protein, PEP, C terminus	GO:0006355	regulation of transcription, DNA-dependent	GO:0005198//GO:0005509//GO:0003677	structural molecule activity//calcium ion binding//DNA binding	GO:0019031//GO:0019028	viral envelope//viral capsid	--	--
comp93492_c0	209.963	2149.68	-3.3559	2.2991e-14	9.3954e-11	1116	399515052	AFP43737.1	276	9.31151e-25	newt-specific cysteine-rich growth regulator [Notophthalmus viridescens]	K06829	CYR61	cysteine rich protein 61	http://www.genome.jp/dbget-bin/www_bget?ko:K06829	Q9ES72	222	9.41332e-19	Protein CYR61 OS=Rattus norvegicus GN=Cyr61 PE=2 SV=1	PF00093//PF00219	von Willebrand factor type C domain//Insulin-like growth factor binding protein	GO:0001558	regulation of cell growth	GO:0005520//GO:0005515	insulin-like growth factor binding//protein binding	GO:0016942//GO:0005576	insulin-like growth factor binding protein complex//extracellular region	--	--
comp81803_c0	146.042	1097.54	-2.9098	3.8542e-14	1.4922e-10	1427	--	--	--	--	--	--	--	--	--	--	--	--	--	--	--	--	--	--	--	--	--	--	--
comp74188_c0	402.116	2883.4	-2.8421	2.286e-13	7.6435e-10	960	148228770	NP_001081195.1	770	1.86615e-99	retinol-binding protein 4 precursor [Xenopus laevis] >gi|46249453|gb|AAH68619.1| LOC397705 protein [Xenopus laevis]	--	--	--	--	P06172	765	7.32868e-100	Retinol-binding protein 4 OS=Xenopus laevis GN=rbp4 PE=2 SV=1	PF03973	Triabin	GO:0030682//GO:0006810	evasion or tolerance of host defense response//transport	GO:0016918//GO:0019841//GO:0005215	retinal binding//retinol binding//transporter activity	GO:0005576	extracellular region	--	--
comp88403_c1	10.4174	130.376	-3.6456	2.1886e-13	7.6435e-10	1651	--	--	--	--	--	--	--	--	--	--	--	--	--	--	--	--	--	--	--	--	--	--	--
comp95706_c0	146524	22485.7	2.7041	2.1328e-13	7.6435e-10	3362	301629592	XP_002943922.1	654	1.76909e-73	PREDICTED: carcinoembryonic antigen-related cell adhesion molecule 2-like, partial [Xenopus (Silurana) tropicalis]	--	--	--	--	D3ZQE1	308	3.99568e-28	Carcinoembryonic antigen-related cell adhesion molecule 16 OS=Rattus norvegicus GN=Ceacam16 PE=3 SV=1	PF02480	Alphaherpesvirus glycoprotein E	--	--	--	--	GO:0016020	membrane	KOG3509	Basement membrane-specific heparan sulfate proteoglycan (HSPG) core protein
comp60685_c0	20.6839	208.746	-3.3352	3.6909e-13	1.1804e-09	1574	301615307	XP_002937114.1	1210	3.8304e-160	PREDICTED: keratocan-like [Xenopus (Silurana) tropicalis]	K08123	KERA	keratocan	http://www.genome.jp/dbget-bin/www_bget?ko:K08123	Q9DE66	990	2.02853e-128	Keratocan OS=Coturnix coturnix japonica GN=KERA PE=2 SV=1	PF01076//PF00560	Plasmid recombination enzyme//Leucine Rich Repeat	GO:0006310	DNA recombination	GO:0003677//GO:0005515	DNA binding//protein binding	GO:0005727	extrachromosomal circular DNA	KOG0619	FOG: Leucine rich repeat
comp90443_c0	5254.37	847.184	2.6328	8.7472e-13	2.681e-09	1662	58332310	NP_001011058.1	395	7.76211e-43	HIG1 domain family, member 1A [Xenopus (Silurana) tropicalis] >gi|54037953|gb|AAH84187.1| hypothetical LOC496468 [Xenopus (Silurana) tropicalis] >gi|89268986|emb|CAJ81972.1| hypoxia induced gene 1 [Xenopus (Silurana) tropicalis]	--	--	--	--	Q5NVQ1	338	3.29795e-36	HIG1 domain family member 1A, mitochondrial OS=Pongo abelii GN=HIGD1A PE=3 SV=1	--	--	--	--	--	--	GO:0016021	integral to membrane	--	--
comp94262_c0	2816.04	468.982	2.5861	1.098e-12	3.2308e-09	1207	301609106	XP_002934112.1	126	4.93466e-06	PREDICTED: CD59 glycoprotein-like [Xenopus (Silurana) tropicalis]	--	--	--	--	--	--	--	--	--	--	--	--	--	--	--	--	--	--
comp78059_c0	361.121	2716.79	-2.9114	1.4749e-12	4.1727e-09	4372	301622521	XP_002940580.1	3207	0	PREDICTED: IgGFc-binding protein [Xenopus (Silurana) tropicalis]	--	--	--	--	Q9Y6R7	2369	0	IgGFc-binding protein OS=Homo sapiens GN=FCGBP PE=1 SV=3	--	--	--	--	--	--	--	--	KOG1216	von Willebrand factor and related coagulation proteins
comp83277_c0	33.0175	0	Inf	1.9982e-12	5.4438e-09	624	--	--	--	--	--	--	--	--	--	--	--	--	--	--	--	--	--	--	--	--	--	--	--
comp77784_c0	70.4861	491.565	-2.802	2.2518e-12	5.9158e-09	4014	118403908	NP_001072851.1	1302	9.8877e-166	glycoprotein M6A [Xenopus (Silurana) tropicalis] >gi|114107993|gb|AAI22914.1| glycoprotein M6A [Xenopus (Silurana) tropicalis]	--	--	--	--	Q5R9Q3	1292	1.83783e-165	Neuronal membrane glycoprotein M6-a OS=Pongo abelii GN=GPM6A PE=2 SV=1	PF03931//PF01275	Skp1 family, tetramerisation domain//Myelin proteolipid protein (PLP or lipophilin)	GO:0006511	ubiquitin-dependent protein catabolic process	--	--	GO:0016021	integral to membrane	--	--
comp85892_c0	59.0741	418.33	-2.824	2.5407e-12	6.4446e-09	2076	301603867	XP_002931585.1	2273	0	PREDICTED: dihydropyrimidinase-like [Xenopus (Silurana) tropicalis]	K01464	E3.5.2.2, DPYS	dihydropyrimidinase	http://www.genome.jp/dbget-bin/www_bget?ko:K01464	Q63150	2151	0	Dihydropyrimidinase OS=Rattus norvegicus GN=Dpys PE=1 SV=2	PF04909//PF01979	Amidohydrolase//Amidohydrolase family	GO:0008152	metabolic process	GO:0016787//GO:0003824	hydrolase activity//catalytic activity	--	--	KOG2584	Dihydroorotase and related enzymes
comp98351_c0	1466.45	8333.37	-2.5066	5.7408e-12	1.4076e-08	323	--	--	--	--	--	--	--	--	--	--	--	--	--	--	--	--	--	--	--	--	--	--	--
comp75816_c0	2977.88	509.209	2.548	6.1506e-12	1.4138e-08	795	301618457	XP_002938638.1	677	7.43944e-87	PREDICTED: transmembrane protein 229b-like [Xenopus (Silurana) tropicalis]	--	--	--	--	Q0V9V2	455	2.01422e-54	Transmembrane protein 229b OS=Xenopus tropicalis GN=tmem229b PE=2 SV=1	--	--	--	--	--	--	--	--	--	--
comp87889_c0	9.80944	216.454	-4.4637	6.1107e-12	1.4138e-08	4682	301623701	XP_002941152.1	4555	0	PREDICTED: immunoglobulin superfamily member 10-like [Xenopus (Silurana) tropicalis]	--	--	--	--	Q6WRI0	3718	0	Immunoglobulin superfamily member 10 OS=Homo sapiens GN=IGSF10 PE=1 SV=1	PF02897//PF05790//PF01345	Prolyl oligopeptidase, N-terminal beta-propeller domain//Immunoglobulin C2-set domain//Domain of unknown function DUF11	GO:0007155	cell adhesion	GO:0004252//GO:0070008	serine-type endopeptidase activity//serine-type exopeptidase activity	GO:0016021//GO:0005727	integral to membrane//extrachromosomal circular DNA	KOG0619	FOG: Leucine rich repeat
comp76225_c0	1386.69	8118.47	-2.5496	7.0773e-12	1.5776e-08	1471	301610562	XP_002934815.1	1410	0	PREDICTED: alcohol dehydrogenase 1-like [Xenopus (Silurana) tropicalis]	K13951	ADH1_7	alcohol dehydrogenase 1/7	http://www.genome.jp/dbget-bin/www_bget?ko:K13951	Q03505	1192	4.23493e-159	Alcohol dehydrogenase 1 OS=Oryctolagus cuniculus GN=ADH1 PE=1 SV=2	PF00107//PF08240//PF02826//PF03721	Zinc-binding dehydrogenase//Alcohol dehydrogenase GroES-like domain//D-isomer specific 2-hydroxyacid dehydrogenase, NAD binding domain//UDP-glucose/GDP-mannose dehydrogenase family, NAD binding domain	GO:0055114	oxidation-reduction process	GO:0008270//GO:0048037//GO:0016491//GO:0051287//GO:0046872//GO:0000166//GO:0016616	zinc ion binding//cofactor binding//oxidoreductase activity//NAD binding//metal ion binding//nucleotide binding//oxidoreductase activity, acting on the CH-OH group of donors, NAD or NADP as acceptor	--	--	KOG0022	Alcohol dehydrogenase, class III
comp91682_c1	308.798	2688.16	-3.1219	7.8112e-12	1.69e-08	1800	560649	AAB30669.1	245	5.10469e-19	Xylanase B [Neocallimastix patriciarum]	--	--	--	--	--	--	--	--	PF02389	Cornifin (SPRR) family	GO:0018149	peptide cross-linking	--	--	GO:0005737	cytoplasm	--	--
comp87386_c0	1750.01	9269.69	-2.4052	1.012e-11	2.1268e-08	2864	62752002	NP_001015783.1	2267	0	flavin containing monooxygenase 5 [Xenopus (Silurana) tropicalis] >gi|59808126|gb|AAH89725.1| MGC108355 protein [Xenopus (Silurana) tropicalis]	K00485	E1.14.13.8	dimethylaniline monooxygenase (N-oxide forming)	http://www.genome.jp/dbget-bin/www_bget?ko:K00485	Q04799	1919	0	Dimethylaniline monooxygenase [N-oxide-forming] 5 OS=Oryctolagus cuniculus GN=FMO5 PE=1 SV=2	PF11973//PF00743//PF07991//PF13241//PF00070//PF07992//PF03492	NQRA C-terminal domain//Flavin-binding monooxygenase-like//Acetohydroxy acid isomeroreductase, catalytic domain//Putative NAD(P)-binding//Pyridine nucleotide-disulphide oxidoreductase//Pyridine nucleotide-disulphide oxidoreductase//SAM dependent carboxyl methyltransferase	GO:0055114//GO:0006779//GO:0008652//GO:0009097//GO:0009098//GO:0006118//GO:0009099//GO:0019354//GO:0015940	oxidation-reduction process//porphyrin-containing compound biosynthetic process//cellular amino acid biosynthetic process//isoleucine biosynthetic process//leucine biosynthetic process//electron transport//valine biosynthetic process//siroheme biosynthetic process//pantothenate biosynthetic process	GO:0008168//GO:0016491//GO:0004455//GO:0016655//GO:0050660//GO:0004499//GO:0043115//GO:0050661	methyltransferase activity//oxidoreductase activity//ketol-acid reductoisomerase activity//oxidoreductase activity, acting on NAD(P)H, quinone or similar compound as acceptor//flavin adenine dinucleotide binding//N,N-dimethylaniline monooxygenase activity//precorrin-2 dehydrogenase activity//NADP binding	GO:0031227	intrinsic to endoplasmic reticulum membrane	KOG1399	Flavin-containing monooxygenase
comp71909_c0	1072.11	5970.43	-2.4774	1.0829e-11	2.2127e-08	569	--	--	--	--	--	--	--	--	--	--	--	--	--	--	--	--	--	--	--	--	--	--	--
comp94874_c0	849.405	4885.07	-2.5239	1.5901e-11	3.1613e-08	2921	58332698	NP_001011424.1	773	8.5637e-93	C-type lectin domain family 3, member B precursor [Xenopus (Silurana) tropicalis] >gi|56971206|gb|AAH88053.1| C-type lectin domain family 3, member B [Xenopus (Silurana) tropicalis]	--	--	--	--	P05452	602	4.74847e-70	Tetranectin OS=Homo sapiens GN=CLEC3B PE=1 SV=3	PF05388//PF00059	Carboxypeptidase Y pro-peptide//Lectin C-type domain	--	--	GO:0030246//GO:0004185	carbohydrate binding//serine-type carboxypeptidase activity	GO:0005773	vacuole	KOG4297	C-type lectin
comp82708_c0	358.48	51.4751	2.7999	1.7685e-11	3.4233e-08	2178	728855	P40756.1	363	1.5327e-37	RecName: Full=C-type natriuretic peptide 2; AltName: Full=CNP II; Flags: Precursor >gi|397836|dbj|BAA04236.1| C-type natriuretic peptide II precursor [Rana catesbeiana]	K12336	NPPC	natriuretic peptide C	http://www.genome.jp/dbget-bin/www_bget?ko:K12336	P40756	363	1.0352e-38	C-type natriuretic peptide 2 OS=Lithobates catesbeiana PE=3 SV=1	PF13174//PF00212	Tetratricopeptide repeat//Atrial natriuretic peptide	GO:0007165//GO:0050880	signal transduction//regulation of blood vessel size	GO:0005515//GO:0005179	protein binding//hormone activity	GO:0005576	extracellular region	--	--
comp84554_c0	4559.93	716.086	2.6708	2.0508e-11	3.868e-08	1463	148227690	NP_001080702.1	1532	0	lactate dehydrogenase A [Xenopus laevis] >gi|5199135|gb|AAD40731.1|AF070953_1 lactate dehydrogenase A2 [Xenopus laevis] >gi|5305413|gb|AAD41639.1|AF072582_1 L-lactate dehydrogenase M chain [Xenopus laevis] >gi|27924268|gb|AAH45015.1| Ldha-prov protein [Xenopus laevis]	K00016	LDH, ldh	L-lactate dehydrogenase	http://www.genome.jp/dbget-bin/www_bget?ko:K00016	Q9W7M6	1483	0	L-lactate dehydrogenase A chain OS=Ambystoma mexicanum GN=LDHA PE=2 SV=1	PF00056//PF02056//PF03949//PF02866	lactate/malate dehydrogenase, NAD binding domain//Family 4 glycosyl hydrolase//Malic enzyme, NAD binding domain//lactate/malate dehydrogenase, alpha/beta C-terminal domain	GO:0006096//GO:0015976//GO:0006094//GO:0006099//GO:0055114//GO:0006090//GO:0005975//GO:0006534//GO:0006108//GO:0044262	glycolysis//carbon utilization//gluconeogenesis//tricarboxylic acid cycle//oxidation-reduction process//pyruvate metabolic process//carbohydrate metabolic process//cysteine metabolic process//malate metabolic process//cellular carbohydrate metabolic process	GO:0004553//GO:0004471//GO:0016616//GO:0004459//GO:0016491//GO:0000166//GO:0051287	hydrolase activity, hydrolyzing O-glycosyl compounds//malate dehydrogenase (decarboxylating) activity//oxidoreductase activity, acting on the CH-OH group of donors, NAD or NADP as acceptor//L-lactate dehydrogenase activity//oxidoreductase activity//nucleotide binding//NAD binding	GO:0005737	cytoplasm	KOG1495	Lactate dehydrogenase
comp88130_c2	72.8271	5.61144	3.698	2.1189e-11	3.8966e-08	580	--	--	--	--	--	--	--	--	--	--	--	--	--	--	--	--	--	--	--	--	--	--	--
comp20263_c0	41.4929	1.22859	5.0778	2.8746e-11	5.1573e-08	1661	440894082	ELR46636.1	240	6.78432e-36	hypothetical protein M91_20043 [Bos grunniens mutus]	--	--	--	--	P08548	211	1.19067e-31	LINE-1 reverse transcriptase homolog OS=Nycticebus coucang PE=1 SV=1	PF00078	Reverse transcriptase (RNA-dependent DNA polymerase)	GO:0006278	RNA-dependent DNA replication	GO:0003964//GO:0003723	RNA-directed DNA polymerase activity//RNA binding	--	--	KOG1075	FOG: Reverse transcriptase
comp88504_c0	80.5686	487.182	-2.5962	2.9701e-11	5.2018e-08	2761	301609920	XP_002934508.1	1986	0	PREDICTED: vitrin-like [Xenopus (Silurana) tropicalis]	--	--	--	--	Q6UXI7	1681	0	Vitrin OS=Homo sapiens GN=VIT PE=2 SV=1	PF08429	PLU-1-like protein	GO:0055114	oxidation-reduction process	GO:0016706	oxidoreductase activity, acting on paired donors, with incorporation or reduction of molecular oxygen, 2-oxoglutarate as one donor, and incorporation of one atom each of oxygen into both donors	--	--	--	--
comp94400_c0	5534.12	35466.6	-2.68	4.1685e-11	7.131e-08	2775	213623677	AAI70068.1	1625	0	PMR-1 protein [Xenopus laevis] >gi|213625207|gb|AAI70070.1| PMR-1 protein [Xenopus laevis]	K10788	EPX, EPO	eosinophil peroxidase	http://www.genome.jp/dbget-bin/www_bget?ko:K10788	P11247	1446	0	Myeloperoxidase OS=Mus musculus GN=Mpo PE=2 SV=2	PF03098	Animal haem peroxidase	GO:0055114//GO:0006804//GO:0006979	oxidation-reduction process//peroxidase reaction//response to oxidative stress	GO:0004601//GO:0020037	peroxidase activity//heme binding	--	--	KOG2408	Peroxidase/oxygenase
comp95009_c0	15.3872	135.97	-3.1435	4.4855e-11	7.4988e-08	3751	334326732	XP_001371404.2	2741	0	PREDICTED: probable phospholipid-transporting ATPase IK [Monodelphis domestica]	K01530	E3.6.3.1	phospholipid-translocating ATPase	http://www.genome.jp/dbget-bin/www_bget?ko:K01530	O43520	2478	0	Probable phospholipid-transporting ATPase IC OS=Homo sapiens GN=ATP8B1 PE=1 SV=3	PF00122	E1-E2 ATPase	--	--	GO:0000166//GO:0046872	nucleotide binding//metal ion binding	--	--	KOG0206	P-type ATPase
comp89625_c1	38.7696	392.602	-3.3401	5.0639e-11	8.2776e-08	1770	--	--	--	--	--	--	--	--	--	--	--	--	--	--	--	--	--	--	--	--	--	--	--
comp88731_c0	284.808	1620	-2.5079	5.2532e-11	8.4004e-08	1292	399515052	AFP43737.1	309	7.96633e-29	newt-specific cysteine-rich growth regulator [Notophthalmus viridescens]	--	--	--	--	Q9R1E9	226	3.22508e-19	Connective tissue growth factor OS=Rattus norvegicus GN=Ctgf PE=2 SV=1	PF00093	von Willebrand factor type C domain	--	--	GO:0005515	protein binding	--	--	--	--
comp87597_c0	388.32	65.8244	2.5606	5.798e-11	9.0743e-08	1866	--	--	--	--	--	--	--	--	--	--	--	--	--	--	--	--	--	--	--	--	--	--	--
comp92677_c0	9.59471	100.509	-3.3889	6.0022e-11	9.1982e-08	5004	301609788	XP_002934440.1	3407	0	PREDICTED: cadherin-20-like [Xenopus (Silurana) tropicalis]	K06807	CDH20	cadherin 20, type 2	http://www.genome.jp/dbget-bin/www_bget?ko:K06807	Q91838	3391	0	Cadherin-20 OS=Xenopus laevis GN=cdh20 PE=2 SV=1	PF01049//PF00028//PF05296	Cadherin cytoplasmic region//Cadherin domain//Mammalian taste receptor protein (TAS2R)	GO:0050909//GO:0007186//GO:0007156	sensory perception of taste//G-protein coupled receptor signaling pathway//homophilic cell adhesion	GO:0004930//GO:0005509	G-protein coupled receptor activity//calcium ion binding	GO:0016021//GO:0016020//GO:0005886	integral to membrane//membrane//plasma membrane	KOG3594	FOG: Cadherin repeats
comp85629_c0	338.362	3887.96	-3.5224	7.4277e-11	1.115e-07	1384	--	--	--	--	--	--	--	--	--	--	--	--	--	PF01283	Ribosomal protein S26e	GO:0006412//GO:0042254	translation//ribosome biogenesis	GO:0003735	structural constituent of ribosome	GO:0005622//GO:0005840	intracellular//ribosome	--	--
comp89377_c0	295.89	1787.53	-2.5948	9.4256e-11	1.3867e-07	1996	53749724	NP_001005455.1	1474	0	retinaldehyde binding protein 1 [Xenopus (Silurana) tropicalis] >gi|49257820|gb|AAH74571.1| retinaldehyde binding protein 1 [Xenopus (Silurana) tropicalis] >gi|89267409|emb|CAJ83222.1| retinaldehyde binding protein 1 [Xenopus (Silurana) tropicalis]	--	--	--	--	P10123	1291	2.21004e-172	Retinaldehyde-binding protein 1 OS=Bos taurus GN=RLBP1 PE=1 SV=4	PF04111	Autophagy protein Apg6	GO:0006914//GO:0006810	autophagy//transport	GO:0005215	transporter activity	GO:0005622	intracellular	KOG1471	Phosphatidylinositol transfer protein SEC14 and related proteins
comp84679_c0	118.848	684.761	-2.5265	9.9156e-11	1.4302e-07	2031	118404904	NP_001072545.1	429	7.94033e-43	MLF1 interacting protein [Xenopus (Silurana) tropicalis] >gi|112418632|gb|AAI22050.1| hypothetical protein MGC147270 [Xenopus (Silurana) tropicalis]	K11513	MLF1IP, CENPU	centromere protein U	http://www.genome.jp/dbget-bin/www_bget?ko:K11513	Q2Z1W2	347	2.6451e-34	Centromere protein U OS=Gallus gallus GN=MLF1IP PE=1 SV=1	--	--	--	--	--	--	--	--	--	--
comp96343_c0	3714.51	19033.6	-2.3573	1.5793e-10	2.2341e-07	242	--	--	--	--	--	--	--	--	--	--	--	--	--	--	--	--	--	--	--	--	--	--	--
comp77206_c0	57.0158	533.603	-3.2263	1.9562e-10	2.715e-07	2009	301603764	XP_002931523.1	1339	3.53428e-176	PREDICTED: protein unc-93 homolog A [Xenopus (Silurana) tropicalis]	--	--	--	--	Q6DDL7	1312	2.32921e-173	Protein unc-93 homolog A OS=Xenopus laevis GN=unc93a PE=2 SV=1	PF07690	Major Facilitator Superfamily	GO:0055085	transmembrane transport	--	--	GO:0016021	integral to membrane	KOG3097	Predicted membrane protein
comp89601_c0	92.7234	522.449	-2.4943	2.5527e-10	3.4774e-07	1677	--	--	--	--	--	--	--	--	--	--	--	--	--	--	--	--	--	--	--	--	--	--	--
comp79576_c0	25.5118	0	Inf	3.7543e-10	5.0212e-07	252	225711690	ACO11691.1	221	8.25456e-22	ORF91 [Caligus rogercresseyi]	--	--	--	--	--	--	--	--	--	--	--	--	--	--	--	--	--	--
comp88769_c0	30.2143	294.575	-3.2853	4.49e-10	5.8979e-07	3908	301615128	XP_002937026.1	3491	0	PREDICTED: P protein-like [Xenopus (Silurana) tropicalis]	--	--	--	--	Q04671	2671	0	P protein OS=Homo sapiens GN=OCA2 PE=1 SV=2	PF03600//PF00499//PF00939//PF02040	Citrate transporter//NADH-ubiquinone/plastoquinone oxidoreductase chain 6//Sodium:sulfate symporter transmembrane region//Arsenical pump membrane protein	GO:0015992//GO:0006814//GO:0055114//GO:0006120//GO:0006810//GO:0006744//GO:0055085//GO:0015700	proton transport//sodium ion transport//oxidation-reduction process//mitochondrial electron transport, NADH to ubiquinone//transport//ubiquinone biosynthetic process//transmembrane transport//arsenite transport	GO:0015105//GO:0005215//GO:0008137	arsenite transmembrane transporter activity//transporter activity//NADH dehydrogenase (ubiquinone) activity	GO:0016021//GO:0016020	integral to membrane//membrane	--	--
comp80216_c0	93.5431	592.205	-2.6624	4.9067e-10	6.3321e-07	1797	301618785	XP_002938786.1	514	1.37748e-54	PREDICTED: hypothetical protein LOC100497960 [Xenopus (Silurana) tropicalis]	--	--	--	--	Q8N6P7	224	7.7107e-18	Interleukin-22 receptor subunit alpha-1 OS=Homo sapiens GN=IL22RA1 PE=1 SV=1	PF00041	Fibronectin type III domain	--	--	GO:0005515	protein binding	--	--	--	--
comp81502_c0	2942.77	17564.9	-2.5775	5.2007e-10	6.5959e-07	986	--	--	--	--	--	--	--	--	--	--	--	--	--	PF04277//PF05793	Oxaloacetate decarboxylase, gamma chain//Transcription initiation factor IIF, alpha subunit (TFIIF-alpha)	GO:0006525//GO:0006560//GO:0045893//GO:0071436//GO:0006090//GO:0006814	arginine metabolic process//proline metabolic process//positive regulation of transcription, DNA-dependent//sodium ion export//pyruvate metabolic process//sodium ion transport	GO:0015081//GO:0003677//GO:0008948	sodium ion transmembrane transporter activity//DNA binding//oxaloacetate decarboxylase activity	GO:0016020//GO:0005634	membrane//nucleus	--	--
comp80713_c0	166.898	870.278	-2.3825	5.5705e-10	6.9451e-07	1332	--	--	--	--	--	--	--	--	--	--	--	--	--	--	--	--	--	--	--	--	--	--	--
comp66153_c0	29.2213	182.311	-2.6413	6.2748e-10	7.5667e-07	498	--	--	--	--	--	--	--	--	--	--	--	--	--	--	--	--	--	--	--	--	--	--	--
comp94083_c1	376.636	2947.99	-2.9685	6.2695e-10	7.5667e-07	2312	--	--	--	--	--	--	--	--	--	--	--	--	--	--	--	--	--	--	--	--	--	--	--
comp94156_c0	125.575	628.367	-2.3231	6.8894e-10	8.1738e-07	5153	62859017	NP_001016233.1	2710	0	dipeptidyl peptidase 4 [Xenopus (Silurana) tropicalis] >gi|89268173|emb|CAJ82128.1| dipeptidylpeptidase 4 (CD26, adenosine deaminase complexing protein 2) [Xenopus (Silurana) tropicalis] >gi|213625661|gb|AAI71070.1| dipeptidylpeptidase 4 (CD26, adenosine deaminase complexing protein 2) [Xenopus (Silurana) tropicalis]	K01278	DPP4	dipeptidyl-peptidase 4	http://www.genome.jp/dbget-bin/www_bget?ko:K01278	P22411	2262	0	Dipeptidyl peptidase 4 OS=Sus scrofa GN=DPP4 PE=1 SV=3	PF04053//PF02129//PF03583//PF02230//PF01738//PF00930//PF00326	Coatomer WD associated region//X-Pro dipeptidyl-peptidase (S15 family)//Secretory lipase//Phospholipase/Carboxylesterase//Dienelactone hydrolase family//Dipeptidyl peptidase IV (DPP IV) N-terminal region//Prolyl oligopeptidase family	GO:0006886//GO:0006508//GO:0016192//GO:0046486//GO:0016042	intracellular protein transport//proteolysis//vesicle-mediated transport//glycerolipid metabolic process//lipid catabolic process	GO:0004806//GO:0008236//GO:0004252//GO:0005198//GO:0004177//GO:0016787	triglyceride lipase activity//serine-type peptidase activity//serine-type endopeptidase activity//structural molecule activity//aminopeptidase activity//hydrolase activity	GO:0030117//GO:0016020	membrane coat//membrane	KOG2100	Dipeptidyl aminopeptidase
comp72799_c0	694.486	140.922	2.301	7.086e-10	8.2736e-07	614	--	--	--	--	--	--	--	--	--	--	--	--	--	--	--	--	--	--	--	--	--	--	--
comp80987_c0	14.5323	117.42	-3.0143	7.6523e-10	8.6809e-07	3563	327288240	XP_003228836.1	1388	1.29688e-176	PREDICTED: protein FAM55D-like [Anolis carolinensis]	--	--	--	--	Q52KP5	1294	4.17027e-163	NXPE family member 4 OS=Mus musculus GN=Nxpe4 PE=2 SV=1	PF02172	KIX domain	GO:0006355	regulation of transcription, DNA-dependent	GO:0003712	transcription cofactor activity	GO:0005667	transcription factor complex	--	--
comp89347_c0	55.5789	304.402	-2.4534	7.7888e-10	8.6809e-07	6471	301608677	XP_002933916.1	1832	0	PREDICTED: fibronectin type III domain-containing protein 1-like, partial [Xenopus (Silurana) tropicalis]	--	--	--	--	Q4ZHG4	1407	3.24652e-159	Fibronectin type III domain-containing protein 1 OS=Homo sapiens GN=FNDC1 PE=1 SV=4	PF04444//PF00041//PF09026	Catechol dioxygenase N terminus//Fibronectin type III domain//Centromere protein B dimerisation domain	GO:0019261//GO:0055114//GO:0042184//GO:0018874//GO:0009712//GO:0046232//GO:0042203//GO:0006355	1,4-dichlorobenzene catabolic process//oxidation-reduction process//xylene catabolic process//benzoate metabolic process//catechol-containing compound metabolic process//carbazole catabolic process//toluene catabolic process//regulation of transcription, DNA-dependent	GO:0005515//GO:0018576//GO:0003677//GO:0005506//GO:0003682	protein binding//catechol 1,2-dioxygenase activity//DNA binding//iron ion binding//chromatin binding	GO:0005634//GO:0000785//GO:0000775	nucleus//chromatin//chromosome, centromeric region	KOG4221	Receptor mediating netrin-dependent axon guidance
comp93234_c0	110.987	570.479	-2.3618	7.7313e-10	8.6809e-07	6752	327285572	XP_003227507.1	913	1.59731e-102	PREDICTED: collagen alpha-2(VIII) chain-like [Anolis carolinensis]	--	--	--	--	P25067	752	1.72102e-82	Collagen alpha-2(VIII) chain OS=Homo sapiens GN=COL8A2 PE=1 SV=2	PF10399	Ubiquitinol-cytochrome C reductase Fe-S subunit TAT signal	GO:0006119//GO:0055114//GO:0015992//GO:0006118	oxidative phosphorylation//oxidation-reduction process//proton transport//electron transport	GO:0008121	ubiquinol-cytochrome-c reductase activity	--	--	KOG3544	Collagens (type IV and type XIII), and related proteins
comp74922_c0	17.3821	119.803	-2.785	1.0618e-09	1.1486e-06	4219	301623466	XP_002941034.1	733	1.42742e-79	PREDICTED: hypothetical protein LOC100037917 [Xenopus (Silurana) tropicalis]	--	--	--	--	P14282	684	4.1988e-74	Collagen alpha-1(VIII) chain OS=Oryctolagus cuniculus GN=COL8A1 PE=2 SV=1	--	--	--	--	--	--	GO:0005581	collagen	KOG3544	Collagens (type IV and type XIII), and related proteins
comp93072_c0	806.195	3751.8	-2.2184	1.0521e-09	1.1486e-06	1868	58332294	NP_001011296.1	1166	6.44021e-153	hydroxysteroid (17-beta) dehydrogenase 6 homolog precursor [Xenopus (Silurana) tropicalis] >gi|56789076|gb|AAH88014.1| hypothetical LOC496749 [Xenopus (Silurana) tropicalis]	K13369	HSD17B6	estradiol 17beta-dehydrogenase / testosterone 17beta-dehydrogenase / retinol dehydrogenase	http://www.genome.jp/dbget-bin/www_bget?ko:K13369	P50169	981	2.77183e-126	Retinol dehydrogenase 3 OS=Rattus norvegicus GN=Rdh3 PE=1 SV=1	PF00106//PF01370	short chain dehydrogenase//NAD dependent epimerase/dehydratase family	GO:0008152//GO:0044237//GO:0055114	metabolic process//cellular metabolic process//oxidation-reduction process	GO:0050662//GO:0003824//GO:0000166//GO:0016491	coenzyme binding//catalytic activity//nucleotide binding//oxidoreductase activity	--	--	KOG1610	Corticosteroid 11-beta-dehydrogenase and related short chain-type dehydrogenases
comp92069_c1	160512	766612	-2.2558	1.1302e-09	1.2049e-06	2234	327264554	XP_003217078.1	1245	9.13404e-159	PREDICTED: keratin, type II cytoskeletal 75-like [Anolis carolinensis]	K07605	KRT2	type II keratin, basic	http://www.genome.jp/dbget-bin/www_bget?ko:K07605	Q922U2	1225	1.5261e-157	Keratin, type II cytoskeletal 5 OS=Mus musculus GN=Krt5 PE=1 SV=1	PF04513//PF09728//PF00851//PF09177//PF07926//PF13851//PF10392//PF09730//PF08397//PF00038//PF00804//PF05791//PF06810//PF03148//PF10473//PF08702//PF10186	Baculovirus polyhedron envelope protein, PEP, C terminus//Myosin-like coiled-coil protein//Helper component proteinase//Syntaxin 6, N-terminal//TPR/MLP1/MLP2-like protein//Growth-arrest specific micro-tubule binding//Golgi transport complex subunit 5//Microtubule-associated protein Bicaudal-D//IRSp53/MIM homology domain//Intermediate filament protein//Syntaxin//Bacillus haemolytic enterotoxin (HB…	GO:0046847//GO:0010508//GO:0051258//GO:0048870//GO:0000226//GO:0007165//GO:0048193//GO:0006891//GO:0030168//GO:0006810//GO:0006606//GO:0006508//GO:0009405	filopodium assembly//positive regulation of autophagy//protein polymerization//cell motility//microtubule cytoskeleton organization//signal transduction//Golgi vesicle transport//intra-Golgi vesicle-mediated transport//platelet activation//transport//protein import into nucleus//proteolysis//pathogenesis	GO:0008134//GO:0017124//GO:0005198//GO:0019905//GO:0008093//GO:0030674//GO:0045502//GO:0005102//GO:0042803//GO:0004197	transcription factor binding//SH3 domain binding//structural molecule activity//syntaxin binding//cytoskeletal adaptor activity//protein binding, bridging//dynein binding//receptor binding//protein homodimerization activity//cysteine-type endopeptidase activity	GO:0030286//GO:0005577//GO:0005874//GO:0005882//GO:0016020//GO:0017119//GO:0005794//GO:0045095//GO:0019028//GO:0031514//GO:0019031//GO:0005643//GO:0005667	dynein complex//fibrinogen complex//microtubule//intermediate filament//membrane//Golgi transport complex//Golgi apparatus//keratin filament//viral capsid//motile cilium//viral envelope//nuclear pore//transcription factor complex	KOG0977	Nuclear envelope protein lamin, intermediate filament superfamily
comp79979_c0	1883.8	398.389	2.2414	1.625e-09	1.7077e-06	1599	113931514	NP_001039205.1	1001	2.81197e-129	RNA pseudouridylate synthase domain-containing protein 4 [Xenopus (Silurana) tropicalis] >gi|123892314|sp|Q28C59.1|RUSD4_XENTR RecName: Full=RNA pseudouridylate synthase domain-containing protein 4 >gi|89268931|emb|CAJ83700.1| RNA pseudouridylate synthase domain containing 4 [Xenopus (Silurana) tropicalis]	--	--	--	--	Q28C59	1001	1.89924e-130	RNA pseudouridylate synthase domain-containing protein 4 OS=Xenopus tropicalis GN=rpusd4 PE=2 SV=1	PF00849//PF04703	RNA pseudouridylate synthase//FaeA-like protein	GO:0009451//GO:0006355//GO:0001522	RNA modification//regulation of transcription, DNA-dependent//pseudouridine synthesis	GO:0003723//GO:0009982	RNA binding//pseudouridine synthase activity	GO:0009289	pilus	KOG1919	RNA pseudouridylate synthases
comp91361_c1	18.1019	128.041	-2.8224	1.803e-09	1.868e-06	3338	165973400	NP_001107160.1	2874	0	Kallmann syndrome 1 sequence precursor [Xenopus (Silurana) tropicalis] >gi|161612075|gb|AAI55678.1| kal1 protein [Xenopus (Silurana) tropicalis] >gi|213627177|gb|AAI70858.1| Kallmann syndrome 1 sequence [Xenopus (Silurana) tropicalis]	--	--	--	--	P23352	2445	0	Anosmin-1 OS=Homo sapiens GN=KAL1 PE=1 SV=3	PF00041//PF00095	Fibronectin type III domain//WAP-type (Whey Acidic Protein) 'four-disulfide core'	GO:0010466	negative regulation of peptidase activity	GO:0030414//GO:0005515	peptidase inhibitor activity//protein binding	GO:0005576	extracellular region	KOG4802	Adhesion-type protein
comp85828_c0	42502.1	8189.39	2.3757	1.8293e-09	1.869e-06	520	--	--	--	--	--	--	--	--	--	--	--	--	--	--	--	--	--	--	--	--	--	--	--
comp57225_c0	60.2965	331.25	-2.4578	1.8815e-09	1.8703e-06	619	58332712	NP_001011431.1	820	2.77067e-106	class I alcohol dehydrogenase, beta subunit [Xenopus (Silurana) tropicalis] >gi|56971526|gb|AAH88070.1| alcohol dehydrogenase IB (class I), beta polypeptide [Xenopus (Silurana) tropicalis]	K13951	ADH1_7	alcohol dehydrogenase 1/7	http://www.genome.jp/dbget-bin/www_bget?ko:K13951	P22797	812	3.09119e-106	Alcohol dehydrogenase 1 OS=Pelophylax perezi PE=1 SV=1	PF03721//PF08240//PF00107	UDP-glucose/GDP-mannose dehydrogenase family, NAD binding domain//Alcohol dehydrogenase GroES-like domain//Zinc-binding dehydrogenase	GO:0055114	oxidation-reduction process	GO:0000166//GO:0051287//GO:0046872//GO:0016491//GO:0016616//GO:0008270	nucleotide binding//NAD binding//metal ion binding//oxidoreductase activity//oxidoreductase activity, acting on the CH-OH group of donors, NAD or NADP as acceptor//zinc ion binding	--	--	KOG0022	Alcohol dehydrogenase, class III
comp85782_c0	24.0271	156.27	-2.7013	1.8585e-09	1.8703e-06	2714	--	--	--	--	--	--	--	--	--	--	--	--	--	--	--	--	--	--	--	--	--	--	--
comp71947_c0	188.124	938.991	-2.3194	1.9148e-09	1.8769e-06	1365	148237546	NP_001086118.1	545	1.0528e-61	MGC83376 protein [Xenopus laevis] >gi|49522144|gb|AAH74210.1| MGC83376 protein [Xenopus laevis]	K13951	ADH1_7	alcohol dehydrogenase 1/7	http://www.genome.jp/dbget-bin/www_bget?ko:K13951	P22797	511	5.44473e-58	Alcohol dehydrogenase 1 OS=Pelophylax perezi PE=1 SV=1	PF00107	Zinc-binding dehydrogenase	GO:0055114	oxidation-reduction process	GO:0016491//GO:0008270//GO:0000166//GO:0046872	oxidoreductase activity//zinc ion binding//nucleotide binding//metal ion binding	--	--	KOG0022	Alcohol dehydrogenase, class III
comp81241_c0	540.007	107.956	2.3225	1.9392e-09	1.8769e-06	2873	301626287	XP_002942325.1	2736	0	PREDICTED: matrix metalloproteinase-24-like [Xenopus (Silurana) tropicalis]	K08002	MMP24	matrix metalloproteinase-24 (membrane-inserted)	http://www.genome.jp/dbget-bin/www_bget?ko:K08002	Q9Y5R2	2570	0	Matrix metalloproteinase-24 OS=Homo sapiens GN=MMP24 PE=1 SV=1	PF11857//PF01400//PF00413//PF07998	Domain of unknown function (DUF3377)//Astacin (Peptidase family M12A)//Matrixin//Peptidase family M54	GO:0006508	proteolysis	GO:0005509//GO:0008270//GO:0004222	calcium ion binding//zinc ion binding//metalloendopeptidase activity	GO:0031012	extracellular matrix	KOG1565	Gelatinase A and related matrix metalloproteases
comp94981_c0	9.38196	89.8211	-3.2591	2.2146e-09	2.1157e-06	1002	--	--	--	--	--	--	--	--	--	--	--	--	--	--	--	--	--	--	--	--	--	--	--
comp92238_c0	147448	692441	-2.2315	2.2586e-09	2.13e-06	5680	148226883	NP_001089105.1	2481	0	proline-, glutamic acid- and leucine-rich protein 1 [Xenopus laevis] >gi|82072956|sp|Q58HI1.1|PELP1_XENLA RecName: Full=Proline-, glutamic acid- and leucine-rich protein 1; AltName: Full=Modulator of non-genomic activity of estrogen receptor >gi|61658408|gb|AAX49552.1| modulator of nongenomic actions of the estrogen receptor [Xenopus laevis]	--	--	--	--	Q58HI1	2481	0	Proline-, glutamic acid- and leucine-rich protein 1 OS=Xenopus laevis GN=pelp1 PE=1 SV=1	--	--	GO:0006351	transcription, DNA-dependent	--	--	GO:0071339//GO:0005737	MLL1 complex//cytoplasm	--	--
comp42858_c0	280.711	54.1016	2.3753	2.7173e-09	2.5302e-06	445	--	--	--	--	--	--	--	--	--	--	--	--	--	--	--	--	--	--	--	--	--	--	--
comp77731_c0	16.5908	118.562	-2.8372	3.0757e-09	2.8281e-06	2224	301620491	XP_002939615.1	1617	0	PREDICTED: otopetrin-2-like [Xenopus (Silurana) tropicalis]	--	--	--	--	Q80SX5	1244	1.49682e-160	Otopetrin-2 OS=Mus musculus GN=Otop2 PE=2 SV=1	PF04893//PF00539//PF02447	Yip1 domain//Transactivating regulatory protein (Tat)//GntP family permease	GO:0015725//GO:0035429//GO:0006355	gluconate transport//gluconate transmembrane transport//regulation of transcription, DNA-dependent	GO:0003700//GO:0015128	sequence-specific DNA binding transcription factor activity//gluconate transmembrane transporter activity	GO:0042025//GO:0005667//GO:0016020	host cell nucleus//transcription factor complex//membrane	KOG4740	Uncharacterized conserved protein
comp81565_c0	806.306	3729.49	-2.2096	3.3139e-09	3.0095e-06	2729	190192171	BAG48300.1	992	1.15394e-123	golli protein J37.1 [Xenopus laevis]	--	--	--	--	P02686	739	5.89426e-88	Myelin basic protein OS=Homo sapiens GN=MBP PE=1 SV=3	PF01669	Myelin basic protein	--	--	GO:0019911	structural constituent of myelin sheath	GO:0043209//GO:0005886	myelin sheath//plasma membrane	--	--
comp91109_c1	5.67823	61.3199	-3.4328	3.4126e-09	3.0613e-06	2676	--	--	--	--	--	--	--	--	--	--	--	--	--	--	--	--	--	--	--	--	--	--	--
comp85851_c0	91.7849	467.055	-2.3473	3.5959e-09	3.1868e-06	1577	301619081	XP_002938925.1	745	5.42109e-91	PREDICTED: cathepsin K-like [Xenopus (Silurana) tropicalis]	K01371	CTSK	cathepsin K	http://www.genome.jp/dbget-bin/www_bget?ko:K01371	Q24940	489	1.16447e-54	Cathepsin L-like proteinase OS=Fasciola hepatica GN=Cat-1 PE=1 SV=1	PF00112	Papain family cysteine protease	GO:0006508	proteolysis	GO:0008234	cysteine-type peptidase activity	--	--	KOG1543	Cysteine proteinase Cathepsin L
comp89032_c0	17622.4	4051.18	2.121	3.7399e-09	3.275e-06	1863	148226670	NP_001079799.1	1823	0	uncharacterized protein LOC379489 [Xenopus laevis] >gi|76780024|gb|AAI06623.1| MGC64482 protein [Xenopus laevis]	K01623	ALDO	fructose-bisphosphate aldolase, class I	http://www.genome.jp/dbget-bin/www_bget?ko:K01623	P04075	1760	0	Fructose-bisphosphate aldolase A OS=Homo sapiens GN=ALDOA PE=1 SV=2	PF00274	Fructose-bisphosphate aldolase class-I	GO:0006096//GO:0006020//GO:0006098//GO:0006000//GO:0006094//GO:0015976//GO:0006013	glycolysis//inositol metabolic process//pentose-phosphate shunt//fructose metabolic process//gluconeogenesis//carbon utilization//mannose metabolic process	GO:0004332	fructose-bisphosphate aldolase activity	--	--	KOG1557	Fructose-biphosphate aldolase
comp84190_c0	8.47544	148.407	-4.1301	3.8922e-09	3.3683e-06	1621	--	--	--	--	--	--	--	--	--	--	--	--	--	--	--	--	--	--	--	--	--	--	--
comp65893_c0	73.3151	385.547	-2.3947	3.9479e-09	3.3768e-06	2141	301613732	XP_002936361.1	2267	0	PREDICTED: DBH-like monooxygenase protein 1-like [Xenopus (Silurana) tropicalis]	--	--	--	--	Q98ST7	2229	0	DBH-like monooxygenase protein 1 OS=Gallus gallus GN=MOXD1 PE=2 SV=1	PF01082	Copper type II ascorbate-dependent monooxygenase, N-terminal domain	GO:0055114	oxidation-reduction process	GO:0004497//GO:0016715//GO:0005507	monooxygenase activity//oxidoreductase activity, acting on paired donors, with incorporation or reduction of molecular oxygen, reduced ascorbate as one donor, and incorporation of one atom of oxygen//copper ion binding	--	--	KOG3568	Dopamine beta-monooxygenase
comp81877_c0	164.893	780.565	-2.243	4.5795e-09	3.828e-06	2323	301079085	ADK56772.1	2517	0	metalloproteinase ADAM10-like protein [Xenopus (Silurana) tropicalis]	K06704	ADAM10	disintegrin and metalloproteinase domain-containing protein 10	http://www.genome.jp/dbget-bin/www_bget?ko:K06704	Q10741	1374	4.67591e-177	Disintegrin and metalloproteinase domain-containing protein 10 OS=Bos taurus GN=ADAM10 PE=1 SV=1	PF00413//PF01562//PF01421	Matrixin//Reprolysin family propeptide//Reprolysin (M12B) family zinc metalloprotease	GO:0006508	proteolysis	GO:0004222//GO:0008270	metalloendopeptidase activity//zinc ion binding	GO:0031012	extracellular matrix	KOG3607	Meltrins, fertilins and related Zn-dependent metalloproteinases of the ADAMs family
comp92069_c0	14413.8	64502.6	-2.1619	4.5626e-09	3.828e-06	422	--	--	--	--	--	--	--	--	--	--	--	--	--	--	--	--	--	--	--	--	--	--	--
comp92336_c2	77.1111	389.534	-2.3367	5.2522e-09	4.341e-06	1511	--	--	--	--	--	--	--	--	--	--	--	--	--	--	--	--	--	--	--	--	--	--	--
comp76124_c0	6.10545	63.8301	-3.3861	5.3873e-09	4.4032e-06	533	147902294	NP_001087328.1	174	5.20387e-13	MGC85443 protein [Xenopus laevis] >gi|51593504|gb|AAH78562.1| MGC85443 protein [Xenopus laevis]	--	--	--	--	O55239	162	1.56418e-12	Nicotinamide N-methyltransferase OS=Mus musculus GN=Nnmt PE=1 SV=1	PF08241//PF01234	Methyltransferase domain//NNMT/PNMT/TEMT family	GO:0008152	metabolic process	GO:0008168	methyltransferase activity	--	--	--	--
comp72414_c0	144.215	23.9151	2.5922	6.2646e-09	5.0074e-06	684	--	--	--	--	--	--	--	--	--	--	--	--	--	--	--	--	--	--	--	--	--	--	--
comp86736_c0	2500.84	561.525	2.155	6.2741e-09	5.0074e-06	2063	114107745	AAI23032.1	1802	0	interferon-related developmental regulator 1 [Xenopus (Silurana) tropicalis]	--	--	--	--	O00458	1470	0	Interferon-related developmental regulator 1 OS=Homo sapiens GN=IFRD1 PE=1 SV=4	--	--	--	--	--	--	--	--	KOG2842	Interferon-related protein PC4 like
comp89693_c1	485.344	2115.26	-2.1238	6.3308e-09	5.0074e-06	3348	301609449	XP_002934286.1	1447	0	PREDICTED: extracellular matrix protein 2-like [Xenopus (Silurana) tropicalis]	K08119	ECM2	extracellular matrix protein 2	http://www.genome.jp/dbget-bin/www_bget?ko:K08119	Q5FW85	1238	8.69869e-154	Extracellular matrix protein 2 OS=Mus musculus GN=Ecm2 PE=1 SV=1	PF01529//PF10717//PF00560//PF04639	DHHC palmitoyltransferase//Occlusion-derived virus envelope protein ODV-E18//Leucine Rich Repeat//Baculoviral E56 protein, specific to ODV envelope	--	--	GO:0008270//GO:0005515	zinc ion binding//protein binding	GO:0019031	viral envelope	KOG0619	FOG: Leucine rich repeat
comp43804_c0	15.3848	112.655	-2.8723	6.6716e-09	5.1658e-06	698	--	--	--	--	--	--	--	--	--	--	--	--	--	--	--	--	--	--	--	--	--	--	--
comp94068_c0	167.257	788.108	-2.2363	6.6161e-09	5.1658e-06	7015	395504952	XP_003756810.1	1179	6.0936e-144	PREDICTED: delta-sarcoglycan [Sarcophilus harrisii]	K12563	SGCD	delta-sarcoglycan	http://www.genome.jp/dbget-bin/www_bget?ko:K12563	P82347	1161	1.47065e-142	Delta-sarcoglycan OS=Mus musculus GN=Sgcd PE=1 SV=1	PF04790	Sarcoglycan complex subunit protein	--	--	--	--	GO:0016021//GO:0016012	integral to membrane//sarcoglycan complex	--	--
comp35481_c0	31.9912	177.933	-2.4756	7.0011e-09	5.3645e-06	916	134026152	AAI35274.1	688	2.4331e-86	MGC147117 protein [Xenopus (Silurana) tropicalis]	--	--	--	--	Q9P7I6	283	6.29188e-28	Uncharacterized oxidoreductase C24B10.20 OS=Schizosaccharomyces pombe (strain 972 / ATCC 24843) GN=SPCC24B10.20 PE=2 SV=1	PF01370//PF00106//PF01073	NAD dependent epimerase/dehydratase family//short chain dehydrogenase//3-beta hydroxysteroid dehydrogenase/isomerase family	GO:0008207//GO:0008209//GO:0044237//GO:0055114//GO:0006694//GO:0008152//GO:0008210	C21-steroid hormone metabolic process//androgen metabolic process//cellular metabolic process//oxidation-reduction process//steroid biosynthetic process//metabolic process//estrogen metabolic process	GO:0050662//GO:0016491//GO:0003824//GO:0016616//GO:0003854	coenzyme binding//oxidoreductase activity//catalytic activity//oxidoreductase activity, acting on the CH-OH group of donors, NAD or NADP as acceptor//3-beta-hydroxy-delta5-steroid dehydrogenase activity	--	--	KOG1611	Predicted short chain-type dehydrogenase
comp42112_c0	2283.07	9519.15	-2.0599	7.736e-09	5.8666e-06	588	301616085	XP_002937492.1	221	1.02277e-19	PREDICTED: cystatin-like isoform 1 [Xenopus (Silurana) tropicalis]	--	--	--	--	P81061	197	7.17083e-18	Cystatin OS=Coturnix coturnix japonica PE=1 SV=1	PF00031	Cystatin domain	--	--	GO:0004869	cysteine-type endopeptidase inhibitor activity	--	--	--	--
comp78566_c0	448.108	10.6179	5.3993	8.677e-09	6.4307e-06	1861	395532410	XP_003768263.1	869	1.28822e-106	PREDICTED: keratin, type I cytoskeletal 42-like [Sarcophilus harrisii]	K07604	KRT1	type I keratin, acidic	http://www.genome.jp/dbget-bin/www_bget?ko:K07604	Q6IFU7	847	1.59321e-104	Keratin, type I cytoskeletal 42 OS=Rattus norvegicus GN=Krt42 PE=2 SV=1	PF04977//PF00038//PF04513//PF05791//PF05929//PF01920//PF02996//PF01576//PF07926//PF10473//PF08702//PF00170//PF04632	Septum formation initiator//Intermediate filament protein//Baculovirus polyhedron envelope protein, PEP, C terminus//Bacillus haemolytic enterotoxin (HBL)//Phage capsid scaffolding protein (GPO) serine peptidase//Prefoldin subunit//Prefoldin subunit//Myosin tail//TPR/MLP1/MLP2-like protein//Leucine-rich repeats of kinetochore protein Cenp-F/LEK1//Fibrinogen alpha/beta chain family//bZIP transcrip…	GO:0006355//GO:0007049//GO:0007165//GO:0006457//GO:0030168//GO:0006810//GO:0019069//GO:0051258//GO:0009405//GO:0006606	regulation of transcription, DNA-dependent//cell cycle//signal transduction//protein folding//platelet activation//transport//viral capsid assembly//protein polymerization//pathogenesis//protein import into nucleus	GO:0005198//GO:0030674//GO:0003774//GO:0003700//GO:0045502//GO:0043565//GO:0051082//GO:0042803//GO:0005102//GO:0008134	structural molecule activity//protein binding, bridging//motor activity//sequence-specific DNA binding transcription factor activity//dynein binding//sequence-specific DNA binding//unfolded protein binding//protein homodimerization activity//receptor binding//transcription factor binding	GO:0005882//GO:0005643//GO:0016459//GO:0016020//GO:0005667//GO:0005886//GO:0005577//GO:0019028//GO:0016272//GO:0030286//GO:0019031	intermediate filament//nuclear pore//myosin complex//membrane//transcription factor complex//plasma membrane//fibrinogen complex//viral capsid//prefoldin complex//dynein complex//viral envelope	KOG0977	Nuclear envelope protein lamin, intermediate filament superfamily
comp82193_c0	1101.8	256.123	2.105	8.6041e-09	6.4307e-06	1401	--	--	--	--	--	--	--	--	--	--	--	--	--	--	--	--	--	--	--	--	--	--	--
comp86821_c0	49.4048	253.438	-2.3589	8.7423e-09	6.4307e-06	2890	187608450	NP_001120576.1	1563	0	potassium inwardly-rectifying channel, subfamily J, member 16 [Xenopus (Silurana) tropicalis] >gi|171846757|gb|AAI61556.1| LOC100145730 protein [Xenopus (Silurana) tropicalis]	K05009	KCNJ16	potassium inwardly-rectifying channel subfamily J member 16	http://www.genome.jp/dbget-bin/www_bget?ko:K05009	Q9NPI9	1244	5.5641e-160	Inward rectifier potassium channel 16 OS=Homo sapiens GN=KCNJ16 PE=2 SV=1	PF01007	Inward rectifier potassium channel	GO:0034765//GO:0006813	regulation of ion transmembrane transport//potassium ion transport	GO:0005242	inward rectifier potassium channel activity	GO:0008076//GO:0016021	voltage-gated potassium channel complex//integral to membrane	KOG3827	Inward rectifier K+ channel
comp77389_c0	22.939	145.347	-2.6636	9.0031e-09	6.557e-06	1632	6822320	AAF28762.1	1113	5.7388e-147	proenkephalin [Spea multiplicata]	--	--	--	--	P01212	1010	1.3778e-132	Proenkephalin-A-A OS=Xenopus laevis GN=penk-a PE=3 SV=2	PF01160	Vertebrate endogenous opioids neuropeptide	GO:0007218	neuropeptide signaling pathway	--	--	--	--	--	--
comp90706_c0	448.069	90.0916	2.3143	1.0332e-08	7.4514e-06	1045	--	--	--	--	--	--	--	--	--	--	--	--	--	--	--	--	--	--	--	--	--	--	--
comp75116_c0	82.9807	10.9515	2.9216	1.0672e-08	7.6164e-06	262	--	--	--	--	--	--	--	--	--	--	--	--	--	--	--	--	--	--	--	--	--	--	--
comp84758_c0	25.3118	145.353	-2.5217	1.0768e-08	7.6164e-06	1963	301616932	XP_002937909.1	656	5.97434e-75	PREDICTED: regulator of nonsense transcripts 3A-like [Xenopus (Silurana) tropicalis]	K14328	UPF3, RENT3	regulator of nonsense transcripts 3	http://www.genome.jp/dbget-bin/www_bget?ko:K14328	Q9H1J1	346	1.71233e-33	Regulator of nonsense transcripts 3A OS=Homo sapiens GN=UPF3A PE=1 SV=1	PF15291	Dermcidin, antibiotic peptide	GO:0031640	killing of cells of other organism	GO:0008233	peptidase activity	GO:0005576	extracellular region	--	--
comp87599_c0	3.81804	87.6911	-4.5215	1.2882e-08	8.9428e-06	1013	--	--	--	--	--	--	--	--	--	--	--	--	--	--	--	--	--	--	--	--	--	--	--
comp88043_c0	86.1129	392.209	-2.1873	1.2887e-08	8.9428e-06	5030	71895749	NP_001025691.1	1801	0	ABI family, member 3 (NESH) binding protein precursor [Xenopus (Silurana) tropicalis] >gi|63101195|gb|AAH94947.1| tarsh protein [Xenopus (Silurana) tropicalis]	--	--	--	--	Q7Z7G0	1271	2.04848e-149	Target of Nesh-SH3 OS=Homo sapiens GN=ABI3BP PE=1 SV=1	PF00041	Fibronectin type III domain	--	--	GO:0005515	protein binding	--	--	--	--
comp58140_c1	34.6885	193.108	-2.4769	1.4217e-08	9.7734e-06	1593	301625820	XP_002942099.1	660	9.61292e-79	PREDICTED: hypothetical protein LOC100491351 [Xenopus (Silurana) tropicalis]	--	--	--	--	--	--	--	--	PF06818//PF00695//PF03255	Fez1//Major surface antigen from hepadnavirus//Acetyl co-enzyme A carboxylase carboxyltransferase alpha subunit	GO:0006633//GO:0006090//GO:0016032	fatty acid biosynthetic process//pyruvate metabolic process//viral process	GO:0003989	acetyl-CoA carboxylase activity	GO:0005737//GO:0016020//GO:0009317	cytoplasm//membrane//acetyl-CoA carboxylase complex	--	--
comp91593_c2	10.1521	83.6342	-3.0423	1.4497e-08	9.8739e-06	2568	--	--	--	--	--	--	--	--	--	--	--	--	--	--	--	--	--	--	--	--	--	--	--
comp73344_c0	377.354	1663.65	-2.1404	1.5036e-08	1.0147e-05	880	148234917	NP_001090626.1	244	4.58561e-23	HOP homeobox [Xenopus (Silurana) tropicalis] >gi|111305794|gb|AAI21644.1| hopx protein [Xenopus (Silurana) tropicalis]	--	--	--	--	Q9BPY8	235	4.41966e-23	Homeodomain-only protein OS=Homo sapiens GN=HOPX PE=1 SV=1	PF08971//PF01320//PF00046	Glycogen synthesis protein//Colicin immunity protein / pyocin immunity protein//Homeobox domain	GO:0006355//GO:0007507//GO:0005978//GO:0006955	regulation of transcription, DNA-dependent//heart development//glycogen biosynthetic process//immune response	GO:0015643//GO:0043565//GO:0003700	toxic substance binding//sequence-specific DNA binding//sequence-specific DNA binding transcription factor activity	GO:0005634//GO:0019814//GO:0005667	nucleus//immunoglobulin complex//transcription factor complex	--	--
comp72452_c0	2767.35	655.958	2.0768	1.7052e-08	1.1403e-05	887	147902992	NP_001086527.1	1153	1.66878e-157	transmembrane protein 147 [Xenopus laevis] >gi|82182892|sp|Q6DFI2.1|TM147_XENLA RecName: Full=Transmembrane protein 147 >gi|50369021|gb|AAH76755.1| MGC83089 protein [Xenopus laevis]	--	--	--	--	Q6DFI2	1153	1.12711e-158	Transmembrane protein 147 OS=Xenopus laevis GN=tmem147 PE=2 SV=1	--	--	--	--	--	--	GO:0016021	integral to membrane	KOG3236	Predicted membrane protein
comp73082_c0	32.0906	175.907	-2.4546	1.7491e-08	1.1591e-05	1848	62858531	NP_001016370.1	1121	4.35878e-147	neurotrophin 3 precursor [Xenopus (Silurana) tropicalis]	K04356	NTF3	neurotrophin 3	http://www.genome.jp/dbget-bin/www_bget?ko:K04356	P25435	1115	1.79775e-147	Neurotrophin-3 OS=Xenopus laevis GN=ntf3 PE=2 SV=2	PF00243	Nerve growth factor family	GO:0008283//GO:0007165//GO:0040007//GO:0007422//GO:0043069	cell proliferation//signal transduction//growth//peripheral nervous system development//negative regulation of programmed cell death	GO:0005165//GO:0005102//GO:0008083	neurotrophin receptor binding//receptor binding//growth factor activity	--	--	--	--
comp77327_c0	280.441	1334.86	-2.2509	1.997e-08	1.3e-05	1477	187607253	NP_001120139.1	1051	2.67304e-138	uncharacterized protein LOC100145174 [Xenopus (Silurana) tropicalis] >gi|166796540|gb|AAI59092.1| LOC100145174 protein [Xenopus (Silurana) tropicalis]	K00541	NNMT	nicotinamide N-methyltransferase	http://www.genome.jp/dbget-bin/www_bget?ko:K00541	O55239	650	2.19159e-79	Nicotinamide N-methyltransferase OS=Mus musculus GN=Nnmt PE=1 SV=1	PF01234	NNMT/PNMT/TEMT family	GO:0032259	methylation	GO:0008168	methyltransferase activity	--	--	--	--
comp92870_c0	278.58	61.7207	2.1743	1.9961e-08	1.3e-05	5543	89273747	CAJ82083.1	1435	1.84049e-179	UDP-Gal:betaGlcNAc beta 1,4-galactosyltransferase, polypeptide 5 [Xenopus (Silurana) tropicalis]	K09905	B4GALT5	beta-1,4-galactosyltransferase 5	http://www.genome.jp/dbget-bin/www_bget?ko:K09905	O43286	1292	2.29084e-160	Beta-1,4-galactosyltransferase 5 OS=Homo sapiens GN=B4GALT5 PE=2 SV=1	PF02285//PF06393	Cytochrome oxidase c subunit VIII//BH3 interacting domain (BID)	GO:0005975//GO:0006123//GO:0043065//GO:0015992	carbohydrate metabolic process//mitochondrial electron transport, cytochrome c to oxygen//positive regulation of apoptotic process//proton transport	GO:0004129//GO:0016757	cytochrome-c oxidase activity//transferase activity, transferring glycosyl groups	GO:0045277//GO:0005737	respiratory chain complex IV//cytoplasm	KOG3916	UDP-Gal:glucosylceramide beta-1,4-galactosyltransferase
comp90711_c0	1160.3	4749.36	-2.0332	2.1072e-08	1.3597e-05	2418	115528309	AAI24911.1	2103	0	Unknown (protein for IMAGE:7011280) [Xenopus laevis]	--	--	--	--	P40967	1116	2.11346e-139	Melanocyte protein PMEL OS=Homo sapiens GN=PMEL PE=1 SV=2	--	--	--	--	--	--	--	--	--	--
comp86466_c0	133.377	590.15	-2.1456	2.1464e-08	1.373e-05	2356	301616990	XP_002937934.1	262	2.34259e-21	PREDICTED: hypothetical protein LOC100485898 [Xenopus (Silurana) tropicalis]	--	--	--	--	Q8NBJ4	165	1.11371e-10	Golgi membrane protein 1 OS=Homo sapiens GN=GOLM1 PE=1 SV=1	PF07839	Plant calmodulin-binding domain	--	--	GO:0005516	calmodulin binding	--	--	--	--
comp72509_c0	1011.73	237.746	2.0893	2.5222e-08	1.5994e-05	1747	163914451	NP_001106310.1	1493	0	acid phosphatase 6, lysophosphatidic [Xenopus laevis] >gi|159155475|gb|AAI54981.1| LOC100127261 protein [Xenopus laevis] >gi|213623386|gb|AAI69676.1| Hypothetical protein LOC100127261 [Xenopus laevis] >gi|213623388|gb|AAI69678.1| Hypothetical protein LOC100127261 [Xenopus laevis]	K14395	ACP6	lysophosphatidic acid phosphatase type 6	http://www.genome.jp/dbget-bin/www_bget?ko:K14395	Q9NPH0	1186	5.69343e-156	Lysophosphatidic acid phosphatase type 6 OS=Homo sapiens GN=ACP6 PE=1 SV=2	PF00328	Histidine phosphatase superfamily (branch 2)	GO:0019497//GO:0006771	hexachlorocyclohexane metabolic process//riboflavin metabolic process	GO:0003993	acid phosphatase activity	--	--	KOG3720	Lysosomal & prostatic acid phosphatases
comp80024_c0	1425.92	5921.24	-2.054	3.0488e-08	1.9168e-05	2151	148233491	NP_001088553.1	1762	0	ammonium transporter Rh type C [Xenopus laevis] >gi|82180058|sp|Q5U4V1.1|RHCG_XENLA RecName: Full=Ammonium transporter Rh type C; AltName: Full=Rhesus blood group family type C glycoprotein; Short=Rh family type C glycoprotein; Short=Rh type C glycoprotein >gi|54648456|gb|AAH84943.1| LOC495427 protein [Xenopus laevis]	K06580	SLC42A, RHAG, RHBG, RHCG	ammonium transporter Rh	http://www.genome.jp/dbget-bin/www_bget?ko:K06580	Q5U4V1	1762	0	Ammonium transporter Rh type C OS=Xenopus laevis GN=rhcg PE=2 SV=1	PF00909	Ammonium Transporter Family	GO:0072488//GO:0015696	ammonium transmembrane transport//ammonium transport	GO:0008519	ammonium transmembrane transporter activity	GO:0016324//GO:0016021//GO:0016020	apical plasma membrane//integral to membrane//membrane	KOG3796	Ammonium transporter RHBG
comp80044_c0	414.327	86.051	2.2675	3.0924e-08	1.9277e-05	1630	351709641	EHB12560.1	143	8.06702e-08	Cathelicidin antimicrobial peptide [Heterocephalus glaber]	--	--	--	--	P54228	133	8.87318e-08	Cathelicidin-6 OS=Bos taurus GN=CATHL6 PE=1 SV=1	PF00031//PF07448//PF00666	Cystatin domain//Secreted phosphoprotein 24 (Spp-24)//Cathelicidin	GO:0006952//GO:0046849	defense response//bone remodeling	GO:0004869	cysteine-type endopeptidase inhibitor activity	GO:0005576	extracellular region	--	--
comp71000_c0	233.21	990.929	-2.0871	3.1988e-08	1.9773e-05	2171	73853822	NP_001027496.1	1808	0	abhydrolase domain containing 3 [Xenopus (Silurana) tropicalis] >gi|66396600|gb|AAH96513.1| hypothetical protein mgc108095 [Xenopus (Silurana) tropicalis]	K13696	ABHD1_3	abhydrolase domain-containing protein 1/3	http://www.genome.jp/dbget-bin/www_bget?ko:K13696	Q0VC00	1517	0	Abhydrolase domain-containing protein 3 OS=Bos taurus GN=ABHD3 PE=2 SV=1	PF02129	X-Pro dipeptidyl-peptidase (S15 family)	GO:0006508	proteolysis	GO:0004091//GO:0004177	carboxylesterase activity//aminopeptidase activity	--	--	KOG1838	Alpha/beta hydrolase
comp33352_c0	38.2392	206.262	-2.4314	3.4684e-08	2.1261e-05	757	148236755	NP_001088878.1	629	6.57771e-80	uncharacterized protein LOC496222 [Xenopus laevis] >gi|56789784|gb|AAH88684.1| LOC496222 protein [Xenopus laevis]	K01522	FHIT	bis(5'-adenosyl)-triphosphatase	http://www.genome.jp/dbget-bin/www_bget?ko:K01522	Q9JIX3	542	7.71503e-68	Bis(5'-adenosyl)-triphosphatase OS=Rattus norvegicus GN=Fhit PE=1 SV=1	PF02505	Methyl-coenzyme M reductase operon protein D	GO:0008152//GO:0015948	metabolic process//methanogenesis	GO:0003824	catalytic activity	--	--	KOG3379	Diadenosine polyphosphate hydrolase and related proteins of the histidine triad (HIT) family
comp95822_c0	691.213	2846.33	-2.0419	3.6677e-08	2.2297e-05	7598	301616073	XP_002937486.1	1078	6.78879e-128	PREDICTED: serum deprivation-response protein-like [Xenopus (Silurana) tropicalis]	--	--	--	--	O95810	943	7.03188e-111	Serum deprivation-response protein OS=Homo sapiens GN=SDPR PE=1 SV=3	PF02560	Cyanate lyase C-terminal domain	GO:0009439	cyanate metabolic process	--	--	--	--	--	--
comp69401_c0	214.991	26.4634	3.0222	3.7799e-08	2.279e-05	648	328925299	AEB66273.1	323	4.47503e-35	G0/G1 switch protein 2 [Lonchura striata]	--	--	--	--	P27469	254	5.09474e-26	G0/G1 switch protein 2 OS=Homo sapiens GN=G0S2 PE=1 SV=1	--	--	--	--	--	--	--	--	--	--
comp83403_c0	125.701	544.371	-2.1146	3.9882e-08	2.3851e-05	3385	301620493	XP_002939616.1	1788	0	PREDICTED: otopetrin-2-like [Xenopus (Silurana) tropicalis]	--	--	--	--	Q80SX5	1069	1.5609e-130	Otopetrin-2 OS=Mus musculus GN=Otop2 PE=2 SV=1	--	--	--	--	--	--	--	--	KOG4740	Uncharacterized conserved protein
comp100305_c0	3.96855	45.0225	-3.504	4.299e-08	2.5299e-05	338	--	--	--	--	--	--	--	--	--	--	--	--	--	--	--	--	--	--	--	--	--	--	--
comp31339_c0	151.604	619.282	-2.0303	4.2658e-08	2.5299e-05	1565	301610570	XP_002934819.1	1870	0	PREDICTED: alcohol dehydrogenase 4-like isoform 2 [Xenopus (Silurana) tropicalis]	K13980	ADH4	alcohol dehydrogenase 4	http://www.genome.jp/dbget-bin/www_bget?ko:K13980	P80468	1621	0	Alcohol dehydrogenase 4 OS=Struthio camelus GN=ADH4 PE=1 SV=1	PF03721//PF08240//PF00107	UDP-glucose/GDP-mannose dehydrogenase family, NAD binding domain//Alcohol dehydrogenase GroES-like domain//Zinc-binding dehydrogenase	GO:0055114	oxidation-reduction process	GO:0051287//GO:0016491//GO:0016616//GO:0008270	NAD binding//oxidoreductase activity//oxidoreductase activity, acting on the CH-OH group of donors, NAD or NADP as acceptor//zinc ion binding	--	--	KOG0022	Alcohol dehydrogenase, class III
comp86709_c0	61.5577	7.64389	3.0096	4.3684e-08	2.5503e-05	1025	62857935	NP_001016901.1	661	6.96054e-80	potassium inwardly-rectifying channel, subfamily J, member 5 [Xenopus (Silurana) tropicalis]	K04999	KCNJ5	potassium inwardly-rectifying channel subfamily J member 5	http://www.genome.jp/dbget-bin/www_bget?ko:K04999	P48545	589	2.61609e-70	G protein-activated inward rectifier potassium channel 4 OS=Mus musculus GN=Kcnj5 PE=2 SV=3	PF01007	Inward rectifier potassium channel	GO:0006813//GO:0034765	potassium ion transport//regulation of ion transmembrane transport	GO:0005242	inward rectifier potassium channel activity	GO:0008076//GO:0016021	voltage-gated potassium channel complex//integral to membrane	KOG3827	Inward rectifier K+ channel
comp65950_c0	81.1455	419.333	-2.3695	4.4522e-08	2.5787e-05	826	--	--	--	--	--	--	--	--	--	--	--	--	--	--	--	--	--	--	--	--	--	--	--
comp82010_c2	101.001	464.244	-2.2005	5.0937e-08	2.9272e-05	580	--	--	--	--	--	--	--	--	--	--	--	--	--	--	--	--	--	--	--	--	--	--	--
comp91281_c1	76.2263	10.1483	2.9091	5.1351e-08	2.9281e-05	1986	62857731	NP_001017229.1	2003	0	phosphoinositide-3-kinase, regulatory subunit 3 (p55, gamma) [Xenopus (Silurana) tropicalis] >gi|89268740|emb|CAJ82419.1| phosphoinositide-3-kinase, regulatory subunit, polypeptide 3 (p55, gamma) [Xenopus (Silurana) tropicalis]	K02649	PIK3R	phosphoinositide-3-kinase, regulatory subunit	http://www.genome.jp/dbget-bin/www_bget?ko:K02649	Q92569	1925	0	Phosphatidylinositol 3-kinase regulatory subunit gamma OS=Homo sapiens GN=PIK3R3 PE=1 SV=2	PF06008//PF00017//PF14633	Laminin Domain I//SH2 domain//SH2 domain	GO:0007165//GO:0043551//GO:0030334//GO:0030155//GO:0045995	signal transduction//regulation of phosphatidylinositol 3-kinase activity//regulation of cell migration//regulation of cell adhesion//regulation of embryonic development	GO:0005102//GO:0005515//GO:0035014//GO:0016301	receptor binding//protein binding//phosphatidylinositol 3-kinase regulator activity//kinase activity	GO:0005606//GO:0005942	laminin-1 complex//phosphatidylinositol 3-kinase complex	KOG4637	Adaptor for phosphoinositide 3-kinase
comp90953_c0	39.4766	247.91	-2.6507	5.3039e-08	3.0012e-05	1732	301611031	XP_002935037.1	986	3.20835e-126	PREDICTED: sulfotransferase family cytosolic 2B member 1-like [Xenopus (Silurana) tropicalis]	K01015	SULT2B1	alcohol sulfotransferase	http://www.genome.jp/dbget-bin/www_bget?ko:K01015	O35400	792	2.09058e-98	Sulfotransferase family cytosolic 2B member 1 OS=Mus musculus GN=Sult2b1 PE=2 SV=2	PF00685	Sulfotransferase domain	--	--	GO:0008146	sulfotransferase activity	--	--	KOG1584	Sulfotransferase
comp88322_c0	24.4546	138.096	-2.4975	5.5141e-08	3.0963e-05	1335	--	--	--	--	--	--	--	--	--	--	--	--	--	PF06480//PF05434	FtsH Extracellular//TMEM9	--	--	GO:0004222//GO:0005524//GO:0008270	metalloendopeptidase activity//ATP binding//zinc ion binding	GO:0016021	integral to membrane	--	--
comp95543_c1	293.866	1199.65	-2.0294	5.5861e-08	3.113e-05	2055	--	--	--	--	--	--	--	--	--	--	--	--	--	--	--	--	--	--	--	--	--	--	--
comp91279_c0	13.7237	92.1543	-2.7474	5.643e-08	3.121e-05	4903	440893526	ELR46261.1	3440	0	Multidrug resistance-associated protein 5 [Bos grunniens mutus]	K05672	ABCC12	ATP-binding cassette, subfamily C (CFTR/MRP), member 12	http://www.genome.jp/dbget-bin/www_bget?ko:K05672	Q80WJ6	2739	0	Multidrug resistance-associated protein 9 OS=Mus musculus GN=Abcc12 PE=2 SV=1	PF00437//PF08477//PF00664//PF08115//PF00350//PF03193//PF00005//PF01926//PF01580//PF06414	Type II/IV secretion system protein//Miro-like protein//ABC transporter transmembrane region//SFI toxin family//Dynamin family//Protein of unknown function, DUF258//ABC transporter//50S ribosome-binding GTPase//FtsK/SpoIIIE family//Zeta toxin	GO:0051301//GO:0009405//GO:0006810//GO:0007049//GO:0007264//GO:0055085//GO:0007059	cell division//pathogenesis//transport//cell cycle//small GTPase mediated signal transduction//transmembrane transport//chromosome segregation	GO:0016887//GO:0003924//GO:0000166//GO:0042626//GO:0003677//GO:0016301//GO:0005525//GO:0005524	ATPase activity//GTPase activity//nucleotide binding//ATPase activity, coupled to transmembrane movement of substances//DNA binding//kinase activity//GTP binding//ATP binding	GO:0016021//GO:0005622//GO:0005576	integral to membrane//intracellular//extracellular region	KOG0054	Multidrug resistance-associated protein/mitoxantrone resistance protein, ABC superfamily
comp43774_c0	20.932	148.653	-2.8282	6.599e-08	3.6225e-05	351	--	--	--	--	--	--	--	--	--	--	--	--	--	PF13023	HD domain	--	--	GO:0008081//GO:0046872	phosphoric diester hydrolase activity//metal ion binding	--	--	--	--
comp90834_c0	722.017	173.779	2.0548	6.7092e-08	3.6557e-05	1561	301620262	XP_002939500.1	827	1.24212e-103	PREDICTED: protein C9orf140-like [Xenopus (Silurana) tropicalis]	--	--	--	--	Q9D818	174	4.55888e-12	Suppressor APC domain-containing protein 2 OS=Mus musculus PE=2 SV=1	--	--	--	--	--	--	--	--	--	--
comp90306_c0	412.839	97.4427	2.083	7.0417e-08	3.8087e-05	1714	55926166	NP_001007504.1	654	3.23267e-79	UPF0687 protein C20orf27 homolog [Xenopus (Silurana) tropicalis] >gi|82181834|sp|Q68FA2.1|CT027_XENTR RecName: Full=UPF0687 protein C20orf27 homolog >gi|51258171|gb|AAH79940.1| MGC79618 protein [Xenopus (Silurana) tropicalis]	--	--	--	--	Q68FA2	654	2.18338e-80	UPF0687 protein C20orf27 homolog OS=Xenopus tropicalis PE=2 SV=1	--	--	--	--	--	--	--	--	--	--
comp91757_c0	603.083	2396.17	-1.9903	7.1624e-08	3.8178e-05	3726	301616096	XP_002937499.1	3260	0	PREDICTED: acetyl-coenzyme A synthetase 2-like, mitochondrial-like [Xenopus (Silurana) tropicalis]	K01895	ACSS, acs	acetyl-CoA synthetase	http://www.genome.jp/dbget-bin/www_bget?ko:K01895	Q99NB1	2685	0	Acetyl-coenzyme A synthetase 2-like, mitochondrial OS=Mus musculus GN=Acss1 PE=1 SV=1	PF00501//PF02664//PF00319	AMP-binding enzyme//S-Ribosylhomocysteinase (LuxS)//SRF-type transcription factor (DNA-binding and dimerisation domain)	GO:0009372//GO:0008152	quorum sensing//metabolic process	GO:0046983//GO:0005506//GO:0043768//GO:0003824//GO:0003677	protein dimerization activity//iron ion binding//S-ribosylhomocysteine lyase activity//catalytic activity//DNA binding	--	--	KOG1175	Acyl-CoA synthetase
comp93439_c0	11.2419	76.9997	-2.776	7.124e-08	3.8178e-05	2920	--	--	--	--	--	--	--	--	--	--	--	--	--	--	--	--	--	--	--	--	--	--	--
comp84836_c1	5330.44	1367.87	1.9623	7.4901e-08	3.9637e-05	1779	148225728	NP_001080238.1	921	1.76895e-117	transmembrane protein 111 [Xenopus laevis] >gi|27882055|gb|AAH44022.1| Pob protein [Xenopus laevis]	--	--	--	--	Q7SXW4	844	5.03245e-107	ER membrane protein complex subunit 3 OS=Danio rerio GN=emc3 PE=2 SV=1	PF06005//PF06766//PF01956//PF02996	Protein of unknown function (DUF904)//Fungal hydrophobin//Integral membrane protein DUF106//Prefoldin subunit	GO:0006457//GO:0000917//GO:0043093	protein folding//barrier septum assembly//cytokinesis by binary fission	GO:0051082	unfolded protein binding	GO:0016020//GO:0016272//GO:0005737//GO:0005576	membrane//prefoldin complex//cytoplasm//extracellular region	KOG3188	Uncharacterized conserved protein
comp88150_c0	23.4027	127.603	-2.4469	7.6624e-08	4.026e-05	2477	301613722	XP_002936352.1	320	6.38476e-32	PREDICTED: a-kinase anchor protein 7-like [Xenopus (Silurana) tropicalis]	K16524	AKAP7	A-kinase anchor protein 7	http://www.genome.jp/dbget-bin/www_bget?ko:K16524	O55074	231	6.01941e-21	A-kinase anchor protein 7 isoform alpha OS=Mus musculus GN=Akap7 PE=1 SV=4	PF02516	Oligosaccharyl transferase STT3 subunit	GO:0006486	protein glycosylation	GO:0004576	oligosaccharyl transferase activity	GO:0016020//GO:0008250	membrane//oligosaccharyltransferase complex	--	--
comp81112_c0	44.5795	207.465	-2.2184	9.6982e-08	5.0595e-05	1322	--	--	--	--	--	--	--	--	--	--	--	--	--	--	--	--	--	--	--	--	--	--	--
comp81940_c0	459.923	96.1698	2.2577	1.0342e-07	5.3576e-05	865	45360763	NP_989055.1	703	6.09092e-90	uncharacterized protein LOC394652 [Xenopus (Silurana) tropicalis] >gi|38174064|gb|AAH61330.1| hypothetical protein MGC75845 [Xenopus (Silurana) tropicalis]	--	--	--	--	Q5EAD8	573	1.79554e-71	Leucine-rich repeat-containing protein 51 OS=Bos taurus GN=LRRC51 PE=2 SV=1	PF00560	Leucine Rich Repeat	--	--	GO:0005515	protein binding	--	--	KOG1644	U2-associated snRNP A' protein
comp92531_c0	260.982	58.7665	2.1509	1.0721e-07	5.515e-05	1961	301617044	XP_002937961.1	1427	0	PREDICTED: c3a anaphylatoxin chemotactic receptor-like [Xenopus (Silurana) tropicalis]	K04245	CMKLR1	chemokine-like receptor 1	http://www.genome.jp/dbget-bin/www_bget?ko:K04245	B9VR26	693	1.18001e-82	Chemokine-like receptor 1 OS=Bos taurus GN=CMLKR1 PE=2 SV=1	PF00001	7 transmembrane receptor (rhodopsin family)	GO:0007186	G-protein coupled receptor signaling pathway	GO:0004930	G-protein coupled receptor activity	GO:0016021	integral to membrane	KOG3656	FOG: 7 transmembrane receptor
comp93113_c2	508.872	2898.61	-2.51	1.0866e-07	5.5504e-05	2209	148224524	NP_001086310.1	1226	9.887e-161	hydroxysteroid (17-beta) dehydrogenase 11 [Xenopus laevis] >gi|49522825|gb|AAH74465.1| MGC84756 protein [Xenopus laevis]	K15734	SDR16C5	all-trans-retinol dehydrogenase (NAD+)	http://www.genome.jp/dbget-bin/www_bget?ko:K15734	Q4JK73	976	1.79373e-124	Estradiol 17-beta-dehydrogenase 11 OS=Macaca fascicularis GN=HSD17B11 PE=2 SV=1	PF00661//PF00106//PF00056	Viral matrix protein//short chain dehydrogenase//lactate/malate dehydrogenase, NAD binding domain	GO:0055114//GO:0019068//GO:0008152	oxidation-reduction process//virion assembly//metabolic process	GO:0000166//GO:0005198//GO:0016491	nucleotide binding//structural molecule activity//oxidoreductase activity	--	--	KOG1201	Hydroxysteroid 17-beta dehydrogenase 11
comp93822_c0	145.407	831.522	-2.5157	1.1516e-07	5.8423e-05	3801	327270507	XP_003220031.1	3161	0	PREDICTED: electrogenic sodium bicarbonate cotransporter 1-like [Anolis carolinensis]	K13575	SLC4A4, NBC1	solute carrier family 4 (sodium bicarbonate cotransporter), member 4	http://www.genome.jp/dbget-bin/www_bget?ko:K13575	O13134	2988	0	Electrogenic sodium bicarbonate cotransporter 1 OS=Ambystoma tigrinum GN=SLC4A4 PE=2 SV=1	PF07565//PF00955//PF00860//PF04434//PF03094	Band 3 cytoplasmic domain//HCO3- transporter family//Permease family//SWIM zinc finger//Mlo family	GO:0006952//GO:0006810//GO:0055085//GO:0006820	defense response//transport//transmembrane transport//anion transport	GO:0008509//GO:0005215//GO:0008270	anion transmembrane transporter activity//transporter activity//zinc ion binding	GO:0016021//GO:0016020	integral to membrane//membrane	KOG1172	Na+-independent Cl/HCO3 exchanger AE1 and related transporters (SLC4 family)
comp84151_c3	34.6089	167.767	-2.2772	1.1642e-07	5.8656e-05	1794	62859237	NP_001016159.1	1313	8.33691e-176	elongation of very long chain fatty acids-like 2 [Xenopus (Silurana) tropicalis] >gi|89268243|emb|CAJ83102.1| elongation of very long chain fatty acids (FEN1/Elo2, SUR4/Elo3, yeast)-like 2 [Xenopus (Silurana) tropicalis] >gi|138519781|gb|AAI35163.1| elongation of very long chain fatty acids (FEN1/Elo2, SUR4/Elo3)-like 2 [Xenopus (Silurana) tropicalis]	K10205	ELOVL2	elongation of very long chain fatty acids protein 2	http://www.genome.jp/dbget-bin/www_bget?ko:K10205	Q9NXB9	1195	3.6127e-159	Elongation of very long chain fatty acids protein 2 OS=Homo sapiens GN=ELOVL2 PE=2 SV=2	PF01151	GNS1/SUR4 family	GO:0042761	very long-chain fatty acid biosynthetic process	--	--	GO:0016021	integral to membrane	KOG3071	Fatty acyl-CoA elongase/Polyunsaturated fatty acid specific elongation enzyme
comp79413_c0	6.77965	57.5951	-3.0867	1.1917e-07	5.9631e-05	1357	--	--	--	--	--	--	--	--	--	--	--	--	--	--	--	--	--	--	--	--	--	--	--
comp89655_c1	24.9981	132.492	-2.406	1.235e-07	6.1383e-05	1287	301609172	XP_002934146.1	205	5.27193e-17	PREDICTED: pancreatic progenitor cell differentiation and proliferation factor-like protein-like isoform 1 [Xenopus (Silurana) tropicalis]	--	--	--	--	Q8WWR9	148	2.09156e-10	Pancreatic progenitor cell differentiation and proliferation factor-like protein OS=Homo sapiens GN=C8orf22 PE=2 SV=1	--	--	--	--	--	--	--	--	--	--
comp92683_c1	5751.02	22639.6	-1.977	1.3155e-07	6.4944e-05	7064	301605238	XP_002932251.1	8488	0	PREDICTED: myosin-11-like isoform 1 [Xenopus (Silurana) tropicalis]	K10352	MYH	myosin heavy chain	http://www.genome.jp/dbget-bin/www_bget?ko:K10352	P10587	8100	0	Myosin-11 OS=Gallus gallus GN=MYH11 PE=1 SV=4	PF01576//PF02736//PF00063//PF01114//PF00612	Myosin tail//Myosin N-terminal SH3-like domain//Myosin head (motor domain)//Colipase, N-terminal domain//IQ calmodulin-binding motif	GO:0016042//GO:0007586	lipid catabolic process//digestion	GO:0008047//GO:0005524//GO:0003774//GO:0005515	enzyme activator activity//ATP binding//motor activity//protein binding	GO:0016459//GO:0005576	myosin complex//extracellular region	KOG0161	Myosin class II heavy chain
comp89372_c1	102.329	425.126	-2.0547	1.4425e-07	7.074e-05	1512	58332390	NP_001011018.1	1642	0	G protein-coupled receptor 143 [Xenopus (Silurana) tropicalis] >gi|52139001|gb|AAH82732.1| G protein-coupled receptor 143 [Xenopus (Silurana) tropicalis]	K08470	OA1, GPR143	Ocular albinism type 1 protein	http://www.genome.jp/dbget-bin/www_bget?ko:K08470	P51810	1215	7.38991e-162	G-protein coupled receptor 143 OS=Homo sapiens GN=GPR143 PE=1 SV=2	PF00002//PF02101//PF00001	7 transmembrane receptor (Secretin family)//Ocular albinism type 1 protein//7 transmembrane receptor (rhodopsin family)	GO:0007165//GO:0007186//GO:0007166	signal transduction//G-protein coupled receptor signaling pathway//cell surface receptor signaling pathway	GO:0004888//GO:0004930	transmembrane signaling receptor activity//G-protein coupled receptor activity	GO:0016021//GO:0016020	integral to membrane//membrane	--	--
comp72668_c0	14.8794	88.4628	-2.5718	1.6692e-07	8.1315e-05	950	--	--	--	--	--	--	--	--	--	--	--	--	--	--	--	--	--	--	--	--	--	--	--
comp83729_c0	666.361	2574.69	-1.95	1.8402e-07	8.9056e-05	2845	163914535	NP_001106351.1	1106	1.08008e-136	uncharacterized protein LOC100127315 [Xenopus laevis] >gi|161611674|gb|AAI55929.1| LOC100127315 protein [Xenopus laevis] >gi|213625974|gb|AAI69404.1| Hypothetical protein LOC100127315 [Xenopus laevis] >gi|213626414|gb|AAI69402.1| Hypothetical protein LOC100127315 [Xenopus laevis]	--	--	--	--	Q8BMK4	530	3.59887e-56	Cytoskeleton-associated protein 4 OS=Mus musculus GN=Ckap4 PE=2 SV=2	PF06009//PF00038//PF09177//PF08702//PF04513	Laminin Domain II//Intermediate filament protein//Syntaxin 6, N-terminal//Fibrinogen alpha/beta chain family//Baculovirus polyhedron envelope protein, PEP, C terminus	GO:0007155//GO:0007165//GO:0048193//GO:0030168//GO:0051258	cell adhesion//signal transduction//Golgi vesicle transport//platelet activation//protein polymerization	GO:0005198//GO:0005102//GO:0030674	structural molecule activity//receptor binding//protein binding, bridging	GO:0005604//GO:0005577//GO:0005882//GO:0019028//GO:0016020//GO:0019031	basement membrane//fibrinogen complex//intermediate filament//viral capsid//membrane//viral envelope	--	--
comp81690_c0	9.0187	65.2757	-2.8556	1.9648e-07	9.4462e-05	1733	301607235	XP_002933224.1	1143	4.34361e-150	PREDICTED: p2Y purinoceptor 1-like [Xenopus (Silurana) tropicalis]	K04270	P2RY1	purinergic receptor P2Y, G protein-coupled, 1	http://www.genome.jp/dbget-bin/www_bget?ko:K04270	P49650	591	2.5129e-68	P2Y purinoceptor 1 OS=Mus musculus GN=P2ry1 PE=2 SV=1	PF00001	7 transmembrane receptor (rhodopsin family)	GO:0007186//GO:0007187//GO:0035589	G-protein coupled receptor signaling pathway//G-protein coupled receptor signaling pathway, coupled to cyclic nucleotide second messenger//G-protein coupled purinergic nucleotide receptor signaling pathway	GO:0045028//GO:0004930	G-protein coupled purinergic nucleotide receptor activity//G-protein coupled receptor activity	GO:0016021	integral to membrane	KOG3656	FOG: 7 transmembrane receptor
comp85567_c0	174.731	666.976	-1.9325	2.0304e-07	9.6984e-05	3525	45361321	NP_989238.1	3483	0	matrilin 2 precursor [Xenopus (Silurana) tropicalis] >gi|39645939|gb|AAH63920.1| matrilin 2 [Xenopus (Silurana) tropicalis]	--	--	--	--	O00339	2827	0	Matrilin-2 OS=Homo sapiens GN=MATN2 PE=1 SV=4	PF07645//PF01964//PF00008	Calcium-binding EGF domain//ThiC family//EGF-like domain	GO:0009228	thiamine biosynthetic process	GO:0005509//GO:0051536//GO:0005515	calcium ion binding//iron-sulfur cluster binding//protein binding	--	--	KOG1217	Fibrillins and related proteins containing Ca2+-binding EGF-like domains
comp78791_c0	150.109	32.5974	2.2032	2.1559e-07	0.00010193	3386	301604175	XP_002931737.1	3646	0	PREDICTED: sodium/hydrogen exchanger 5-like [Xenopus (Silurana) tropicalis]	K14723	SLC9A5, NHE5	solute carrier family 9 (sodium/hydrogen exchanger), member 5	http://www.genome.jp/dbget-bin/www_bget?ko:K14723	Q14940	2759	0	Sodium/hydrogen exchanger 5 OS=Homo sapiens GN=SLC9A5 PE=1 SV=2	PF00999	Sodium/hydrogen exchanger family	GO:0055085//GO:0006885//GO:0006812//GO:0006814//GO:0015992	transmembrane transport//regulation of pH//cation transport//sodium ion transport//proton transport	GO:0015385//GO:0015299	sodium:hydrogen antiporter activity//solute:hydrogen antiporter activity	GO:0016021	integral to membrane	KOG1966	Sodium/hydrogen exchanger protein
comp79468_c0	967.059	247.517	1.9661	2.1616e-07	0.00010193	761	148237683	NP_001084720.1	581	1.49239e-72	microsomal glutathione S-transferase 1 [Xenopus laevis] >gi|46329832|gb|AAH68870.1| MGC82293 protein [Xenopus laevis]	K00799	GST, gst	glutathione S-transferase	http://www.genome.jp/dbget-bin/www_bget?ko:K00799	P10620	565	3.25943e-71	Microsomal glutathione S-transferase 1 OS=Homo sapiens GN=MGST1 PE=1 SV=1	--	--	--	--	--	--	--	--	--	--
comp85281_c0	3277.1	781.786	2.0676	2.2434e-07	0.00010511	601	--	--	--	--	--	--	--	--	--	--	--	--	--	--	--	--	--	--	--	--	--	--	--
comp73057_c0	6755.64	1859.16	1.8614	2.3277e-07	0.00010837	1072	--	--	--	--	--	--	--	--	--	--	--	--	--	--	--	--	--	--	--	--	--	--	--
comp92813_c0	357.727	1372.53	-1.9399	2.364e-07	0.00010937	6764	--	--	--	--	--	--	--	--	--	--	--	--	--	--	--	--	--	--	--	--	--	--	--
comp58858_c0	172.458	663.828	-1.9446	2.6482e-07	0.00012175	1175	344253518	EGW09622.1	597	4.28954e-69	Smoothelin-like protein 1 [Cricetulus griseus]	--	--	--	--	A8MU46	578	1.3691e-67	Smoothelin-like protein 1 OS=Homo sapiens GN=SMTNL1 PE=1 SV=1	PF00112//PF10186//PF00307//PF02724//PF04147	Papain family cysteine protease//UV radiation resistance protein and autophagy-related subunit 14//Calponin homology (CH) domain//CDC45-like protein//Nop14-like family	GO:0006270//GO:0006508//GO:0010508	DNA replication initiation//proteolysis//positive regulation of autophagy	GO:0005515//GO:0008234	protein binding//cysteine-type peptidase activity	GO:0032040	small-subunit processome	KOG4678	FOG: Calponin homology domain
comp92586_c3	19.88	106.771	-2.4251	2.716e-07	0.00012409	1461	--	--	--	--	--	--	--	--	--	--	--	--	--	PF01182	Glucosamine-6-phosphate isomerases/6-phosphogluconolactonase	GO:0005975	carbohydrate metabolic process	--	--	--	--	--	--
comp91327_c1	234.882	855.809	-1.8654	2.9816e-07	0.00013538	1336	--	--	--	--	--	--	--	--	--	--	--	--	--	--	--	--	--	--	--	--	--	--	--
comp80677_c0	8.44493	59.867	-2.8256	3.0938e-07	0.00013962	528	--	--	--	--	--	--	--	--	--	--	--	--	--	--	--	--	--	--	--	--	--	--	--
comp77556_c0	11.8179	71.6098	-2.5992	3.1945e-07	0.00014328	696	--	--	--	--	--	--	--	--	--	--	--	--	--	--	--	--	--	--	--	--	--	--	--
comp87601_c0	8107.78	2243.33	1.8537	3.2978e-07	0.00014702	2040	38488700	NP_942099.1	1257	8.28192e-167	bisphosphoglycerate mutase 1a [Danio rerio] >gi|33604163|gb|AAH56286.1| Phosphoglycerate mutase 1a [Danio rerio] >gi|44890340|gb|AAH66680.1| Phosphoglycerate mutase 1a [Danio rerio]	K01834	gpmA, PGAM	2,3-bisphosphoglycerate-dependent phosphoglycerate mutase	http://www.genome.jp/dbget-bin/www_bget?ko:K01834	Q5ZLN1	1196	8.45792e-159	Phosphoglycerate mutase 1 OS=Gallus gallus GN=PGAM1 PE=1 SV=3	--	--	GO:0006096//GO:0006094	glycolysis//gluconeogenesis	GO:0004619	phosphoglycerate mutase activity	--	--	KOG0235	Phosphoglycerate mutase
comp43567_c0	19.9137	105.074	-2.3996	3.3544e-07	0.00014864	2541	301628097	XP_002943196.1	2749	0	PREDICTED: sulfate transporter-like [Xenopus (Silurana) tropicalis]	K14701	SLC26A2, DTD	solute carrier family 26 (sulfate anion transporter), member 2	http://www.genome.jp/dbget-bin/www_bget?ko:K14701	Q65AC2	1802	0	Sulfate transporter OS=Equus caballus GN=SLC26A2 PE=2 SV=1	PF00916	Sulfate transporter family	GO:0055085//GO:0008272	transmembrane transport//sulfate transport	GO:0008271//GO:0015116	secondary active sulfate transmembrane transporter activity//sulfate transmembrane transporter activity	GO:0016021	integral to membrane	KOG0236	Sulfate/bicarbonate/oxalate exchanger SAT-1 and related transporters (SLC26 family)
comp64930_c0	64.1756	270.947	-2.0779	3.3934e-07	0.00014947	1268	62860002	NP_001017032.1	1184	9.33749e-159	leucine zipper transcription factor-like 1 [Xenopus (Silurana) tropicalis] >gi|163916460|gb|AAI57283.1| leucine zipper transcription factor-like 1 [Xenopus (Silurana) tropicalis]	--	--	--	--	Q3ZBL4	1116	7.1936e-150	Leucine zipper transcription factor-like protein 1 OS=Bos taurus GN=LZTFL1 PE=2 SV=1	PF04632	Fusaric acid resistance protein family	GO:0006810	transport	--	--	GO:0005886	plasma membrane	--	--
comp93547_c3	37.1971	163.898	-2.1395	4.0199e-07	0.00017601	1200	148694450	EDL26397.1	428	3.55126e-45	RIKEN cDNA E330016A19, isoform CRA_e [Mus musculus]	--	--	--	--	Q8N884	380	6.19292e-39	Protein MB21D1 OS=Homo sapiens GN=MB21D1 PE=1 SV=2	--	--	GO:0002682//GO:0009987//GO:0031347	regulation of immune system process//cellular process//regulation of defense response	--	--	--	--	--	--
comp75749_c0	53309.1	15196.9	1.8106	4.0572e-07	0.0001766	1036	2339973	BAA21834.1	305	6.52824e-29	ep37-L2 [Cynops pyrrhogaster]	--	--	--	--	P46058	294	1.27254e-28	Epidermal differentiation-specific protein OS=Cynops pyrrhogaster PE=2 SV=1	PF03503//PF08964	Chlamydia cysteine-rich outer membrane protein 3//Beta/Gamma crystallin	GO:0016337	cell-cell adhesion	GO:0005201	extracellular matrix structural constituent	GO:0016020//GO:0005578	membrane//proteinaceous extracellular matrix	--	--
comp86695_c0	5010.75	17909.1	-1.8376	4.1975e-07	0.00018162	2581	147906112	NP_001079803.1	1339	3.10437e-175	lumican precursor [Xenopus laevis] >gi|32450279|gb|AAH54282.1| MGC64527 protein [Xenopus laevis]	K08122	LUM	lumican	http://www.genome.jp/dbget-bin/www_bget?ko:K08122	P51890	1205	1.63696e-156	Lumican OS=Gallus gallus GN=LUM PE=1 SV=1	PF00560	Leucine Rich Repeat	--	--	GO:0005515	protein binding	--	--	KOG0619	FOG: Leucine rich repeat
comp81342_c0	11.8635	183.346	-3.95	4.3368e-07	0.0001844	517	--	--	--	--	--	--	--	--	--	--	--	--	--	--	--	--	--	--	--	--	--	--	--
comp83369_c0	8808.04	30613.1	-1.7973	4.3175e-07	0.0001844	5371	218847780	NP_001136379.1	1252	1.46169e-141	collagen, type III, alpha 1 (Ehlers-Danlos syndrome type IV, autosomal dominant) precursor [Xenopus (Silurana) tropicalis] >gi|197245782|gb|AAI68784.1| Unknown (protein for MGC:188941) [Xenopus (Silurana) tropicalis]	K06236	COL1AS	collagen, type I/II/III/V/XI/XXIV/XXVII, alpha	http://www.genome.jp/dbget-bin/www_bget?ko:K06236	P02461	1180	3.66631e-133	Collagen alpha-1(III) chain OS=Homo sapiens GN=COL3A1 PE=1 SV=4	PF00093//PF01410//PF01728	von Willebrand factor type C domain//Fibrillar collagen C-terminal domain//FtsJ-like methyltransferase	GO:0032259	methylation	GO:0008168//GO:0005515//GO:0005201	methyltransferase activity//protein binding//extracellular matrix structural constituent	GO:0005578//GO:0005581	proteinaceous extracellular matrix//collagen	KOG3544	Collagens (type IV and type XIII), and related proteins
comp95826_c1	1344.14	365.653	1.8781	4.318e-07	0.0001844	1845	301792294	XP_002931116.1	491	3.84639e-56	PREDICTED: u6 snRNA-associated Sm-like protein LSm2-like [Ailuropoda melanoleuca]	K12621	LSM2	U6 snRNA-associated Sm-like protein LSm2	http://www.genome.jp/dbget-bin/www_bget?ko:K12621	O35900	488	7.56036e-57	U6 snRNA-associated Sm-like protein LSm2 OS=Mus musculus GN=Lsm2 PE=2 SV=1	--	--	--	--	--	--	--	--	KOG3448	Predicted snRNP core protein
comp75416_c0	66.2252	271.512	-2.0356	4.4893e-07	0.00018978	2426	301619254	XP_002939014.1	2185	0	PREDICTED: steryl-sulfatase-like [Xenopus (Silurana) tropicalis]	K01131	STS	steryl-sulfatase	http://www.genome.jp/dbget-bin/www_bget?ko:K01131	P08842	1943	0	Steryl-sulfatase OS=Homo sapiens GN=STS PE=1 SV=2	PF00884//PF01663	Sulfatase//Type I phosphodiesterase / nucleotide pyrophosphatase	GO:0008152	metabolic process	GO:0003824//GO:0008484	catalytic activity//sulfuric ester hydrolase activity	--	--	KOG3867	Sulfatase
comp92834_c0	837.179	184.045	2.1855	4.522e-07	0.00019008	2809	148232208	NP_001082215.1	1420	0	olfactomedin 4 precursor [Xenopus laevis] >gi|18916492|dbj|BAB85495.1| Tiarin [Xenopus laevis]	--	--	--	--	Q6UX06	1093	1.27475e-136	Olfactomedin-4 OS=Homo sapiens GN=OLFM4 PE=1 SV=1	PF02191//PF03367//PF04513	Olfactomedin-like domain//ZPR1 zinc-finger domain//Baculovirus polyhedron envelope protein, PEP, C terminus	--	--	GO:0005198//GO:0005515//GO:0008270	structural molecule activity//protein binding//zinc ion binding	GO:0019031//GO:0019028	viral envelope//viral capsid	KOG3545	Olfactomedin and related extracellular matrix glycoproteins
comp82763_c0	9.6748	66.6781	-2.7849	4.6217e-07	0.00019317	716	--	--	--	--	--	--	--	--	--	--	--	--	--	--	--	--	--	--	--	--	--	--	--
comp90915_c0	11.7715	188.074	-3.9979	4.8742e-07	0.00020257	2529	148235622	NP_001079452.1	1454	0	calpain 8 [Xenopus laevis] >gi|27503196|gb|AAH42349.1| Capn8-a protein [Xenopus laevis]	K03853	CAPN2	calpain-2	http://www.genome.jp/dbget-bin/www_bget?ko:K03853	Q78EJ9	1384	2.62469e-178	Calpain-8 OS=Rattus norvegicus GN=Capn8 PE=2 SV=1	PF00648//PF13499//PF13405//PF00036//PF13202	Calpain family cysteine protease//EF-hand domain pair//EF-hand domain//EF hand//EF hand	GO:0006508	proteolysis	GO:0016787//GO:0005509//GO:0004198	hydrolase activity//calcium ion binding//calcium-dependent cysteine-type endopeptidase activity	GO:0005622	intracellular	KOG0045	Cytosolic Ca2+-dependent cysteine protease (calpain), large subunit (EF-Hand protein superfamily)
comp82651_c0	215.637	5.57054	5.2746	5.2026e-07	0.00021485	2781	--	--	--	--	--	--	--	--	--	--	--	--	--	--	--	--	--	--	--	--	--	--	--
comp88056_c0	55.414	7.20618	2.9429	5.2282e-07	0.00021485	1050	170819710	ACB38665.1	206	4.70331e-30	reverse transcriptase [Daphnia pulex]	--	--	--	--	--	--	--	--	PF00078	Reverse transcriptase (RNA-dependent DNA polymerase)	GO:0006278	RNA-dependent DNA replication	GO:0003723//GO:0003964	RNA binding//RNA-directed DNA polymerase activity	--	--	--	--
comp72598_c0	3.75209	38.5091	-3.3594	5.4685e-07	0.00022348	1834	--	--	--	--	--	--	--	--	--	--	--	--	--	--	--	--	--	--	--	--	--	--	--
comp72141_c0	523.558	138.63	1.9171	5.6841e-07	0.000231	809	--	--	--	--	--	--	--	--	--	--	--	--	--	--	--	--	--	--	--	--	--	--	--
comp65726_c0	176.223	660.039	-1.9051	5.9498e-07	0.00024047	2814	147906364	NP_001091432.1	1470	0	CDC-like kinase 1 [Xenopus laevis] >gi|133737045|gb|AAI33793.1| LOC100049134 protein [Xenopus laevis]	K08823	CLK	CDC-like kinase	http://www.genome.jp/dbget-bin/www_bget?ko:K08823	Q9HAZ1	1414	0	Dual specificity protein kinase CLK4 OS=Homo sapiens GN=CLK4 PE=1 SV=1	PF07714//PF00069	Protein tyrosine kinase//Protein kinase domain	GO:0016310//GO:0009069//GO:0006468	phosphorylation//serine family amino acid metabolic process//protein phosphorylation	GO:0004672//GO:0005524//GO:0004674	protein kinase activity//ATP binding//protein serine/threonine kinase activity	--	--	KOG0671	LAMMER dual specificity kinases
comp87760_c0	5004.96	1453.39	1.7839	6.0223e-07	0.00024207	1721	301624021	XP_002941306.1	747	1.58818e-91	PREDICTED: FK506-binding protein-like [Xenopus (Silurana) tropicalis]	--	--	--	--	O35450	330	2.08869e-32	FK506-binding protein-like OS=Mus musculus GN=Fkbpl PE=2 SV=1	PF04733//PF13174//PF00515	Coatomer epsilon subunit//Tetratricopeptide repeat//Tetratricopeptide repeat	GO:0006890	retrograde vesicle-mediated transport, Golgi to ER	GO:0005515//GO:0005198	protein binding//structural molecule activity	--	--	KOG0543	FKBP-type peptidyl-prolyl cis-trans isomerase
comp94229_c0	17720	5187.03	1.7724	6.1058e-07	0.00024409	1880	301627098	XP_002942715.1	530	5.53315e-60	PREDICTED: hypothetical protein LOC100493190 [Xenopus (Silurana) tropicalis]	--	--	--	--	Q7LZI2	134	9.57114e-08	Phospholipase A2 inhibitor 25 kDa subunit OS=Naja kaouthia PE=1 SV=1	PF01004//PF02988	Flavivirus envelope glycoprotein M//Phospholipase A2 inhibitor	GO:0019058	viral infectious cycle	GO:0004859	phospholipase inhibitor activity	GO:0005576//GO:0019031	extracellular region//viral envelope	--	--
comp73650_c0	16.1616	87.139	-2.4307	6.1973e-07	0.00024477	1140	45384420	NP_990282.1	593	1.59331e-69	forkhead box protein D3 [Gallus gallus] >gi|3913839|sp|P79772.1|FOXD3_CHICK RecName: Full=Forkhead box protein D3; AltName: Full=HNF3/FH transcription factor genesis; AltName: Full=Winged-helix protein CWH-3 >gi|1766077|gb|AAC60066.1| winged helix protein CWH-3 [Gallus gallus]	K09397	FOXD	forkhead box protein D	http://www.genome.jp/dbget-bin/www_bget?ko:K09397	P79772	593	1.07614e-70	Forkhead box protein D3 OS=Gallus gallus GN=FOXD3 PE=2 SV=1	PF00250	Fork head domain	GO:0000122//GO:0001755//GO:0051216//GO:0001822//GO:0043009//GO:0007422//GO:0006357//GO:0001658//GO:0007389//GO:0030318//GO:0048485//GO:0045944//GO:0048846//GO:0006355//GO:0051090//GO:0048484//GO:0048937//GO:0050935	negative regulation of transcription from RNA polymerase II promoter//neural crest cell migration//cartilage development//kidney development//chordate embryonic development//peripheral nervous system development//regulation of transcription from RNA polymerase II promoter//branching involved in ureteric bud morphogenesis//pattern specification process//melanocyte differentiation//sympathetic nerv…	GO:0008134//GO:0008301//GO:0043565//GO:0003700//GO:0003690//GO:0044212//GO:0003705	transcription factor binding//DNA binding, bending//sequence-specific DNA binding//sequence-specific DNA binding transcription factor activity//double-stranded DNA binding//transcription regulatory region DNA binding//RNA polymerase II distal enhancer sequence-specific DNA binding transcription factor activity	GO:0005667	transcription factor complex	KOG2294	Transcription factor of the Forkhead/HNF3 family
comp79751_c0	21.4109	106.026	-2.308	6.1804e-07	0.00024477	1543	--	--	--	--	--	--	--	--	--	--	--	--	--	--	--	--	--	--	--	--	--	--	--
comp91118_c0	355.305	1272.96	-1.8411	6.2226e-07	0.00024477	3203	229621730	P23290.3	1297	1.10434e-167	RecName: Full=Myelin proteolipid protein B; Short=PLP-B; AltName: Full=Lipophilin-B	--	--	--	--	P23290	1297	7.45883e-169	Myelin proteolipid protein B OS=Xenopus laevis GN=plp1-b PE=2 SV=3	PF01275//PF08066	Myelin proteolipid protein (PLP or lipophilin)//PMC2NT (NUC016) domain	GO:0006396	RNA processing	--	--	GO:0016021//GO:0000176	integral to membrane//nuclear exosome (RNase complex)	--	--
comp85008_c0	59.2663	236.989	-1.9995	6.2646e-07	0.00024507	3015	147899674	NP_001080354.1	1825	0	epidermal growth factor-like protein 6 precursor [Xenopus laevis] >gi|82177184|sp|Q8AVH7.1|EGFL6_XENLA RecName: Full=Epidermal growth factor-like protein 6; Short=EGF-like protein 6; Flags: Precursor >gi|27503229|gb|AAH42275.1| Egfl6-prov protein [Xenopus laevis]	--	--	--	--	Q8AVH7	1825	0	Epidermal growth factor-like protein 6 OS=Xenopus laevis GN=egfl6 PE=2 SV=1	PF00008//PF00629//PF01004//PF07645	EGF-like domain//MAM domain//Flavivirus envelope glycoprotein M//Calcium-binding EGF domain	GO:0044763//GO:0019058//GO:0032502	single-organism cellular process//viral infectious cycle//developmental process	GO:0005515//GO:0005509	protein binding//calcium ion binding	GO:0019031//GO:0005578//GO:0016020	viral envelope//proteinaceous extracellular matrix//membrane	KOG1217	Fibrillins and related proteins containing Ca2+-binding EGF-like domains
comp94056_c0	158.77	594.053	-1.9037	6.2967e-07	0.00024507	8479	301609205	XP_002934175.1	4417	0	PREDICTED: putative Polycomb group protein ASXL3 [Xenopus (Silurana) tropicalis]	K11471	ASXL	additional sex combs-like protein	http://www.genome.jp/dbget-bin/www_bget?ko:K11471	Q9C0F0	3102	0	Putative Polycomb group protein ASXL3 OS=Homo sapiens GN=ASXL3 PE=2 SV=3	PF07941//PF01193//PF00962//PF13922//PF00628	Potassium channel Kv1.4 tandem inactivation domain//RNA polymerase Rpb3/Rpb11 dimerisation domain//Adenosine/AMP deaminase//PHD domain of transcriptional enhancer, Asx//PHD-finger	GO:0006351//GO:0009168//GO:0006813	transcription, DNA-dependent//purine ribonucleoside monophosphate biosynthetic process//potassium ion transport	GO:0005515//GO:0005249//GO:0030955//GO:0046983//GO:0003677//GO:0019239	protein binding//voltage-gated potassium channel activity//potassium ion binding//protein dimerization activity//DNA binding//deaminase activity	GO:0008076//GO:0016021	voltage-gated potassium channel complex//integral to membrane	KOG1097	Adenine deaminase/adenosine deaminase
comp90571_c1	120.215	455.977	-1.9233	6.5571e-07	0.00025386	1243	--	--	--	--	--	--	--	--	--	--	--	--	--	--	--	--	--	--	--	--	--	--	--
comp32625_c0	1541.18	4.8116	8.3233	6.7309e-07	0.00025922	507	--	--	--	--	--	--	--	--	--	--	--	--	--	--	--	--	--	--	--	--	--	--	--
comp107576_c0	23.8359	0	Inf	6.8918e-07	0.00026404	1315	301613496	XP_002936243.1	427	6.51507e-46	PREDICTED: LINE-1 type transposase domain-containing protein 1-like [Xenopus (Silurana) tropicalis]	--	--	--	--	--	--	--	--	--	--	--	--	--	--	--	--	--	--
comp60666_c0	810.054	2941.72	-1.8606	6.9627e-07	0.00026455	1048	51980570	AAH82221.1	837	4.48568e-109	LOC494636 protein, partial [Xenopus laevis]	--	--	--	--	P19427	740	1.41679e-95	Dermatopontin OS=Bos taurus GN=DPT PE=1 SV=3	--	--	--	--	--	--	--	--	--	--
comp81739_c0	152.927	550.881	-1.8489	6.977e-07	0.00026455	2858	15987501	AAL11997.1	1356	2.08859e-174	tumor endothelial marker 7 precursor [Mus musculus]	--	--	--	--	Q91ZV7	1351	7.61297e-175	Plexin domain-containing protein 1 OS=Mus musculus GN=Plxdc1 PE=1 SV=2	PF01437	Plexin repeat	--	--	GO:0005515	protein binding	GO:0005886//GO:0005737//GO:0016020//GO:0030425//GO:0043025	plasma membrane//cytoplasm//membrane//dendrite//neuronal cell body	KOG3848	Extracellular protein TEM7, contains PSI domain (tumor endothelial marker in humans)
comp91759_c0	305.663	1118.38	-1.8714	7.0262e-07	0.00026505	4145	--	--	--	--	--	--	--	--	--	--	--	--	--	PF03522	K-Cl Co-transporter type 1 (KCC1)	GO:0006811//GO:0006810	ion transport//transport	GO:0005215	transporter activity	GO:0016020	membrane	--	--
comp97743_c0	1316.62	0	Inf	7.2469e-07	0.00027198	1629	56912229	NP_001008759.1	1024	1.37559e-130	keratin, type I cuticular Ha6 [Rattus norvegicus] >gi|46485080|tpg|DAA04477.1| TPA_exp: type I hair keratin KA31 [Rattus norvegicus]	K07604	KRT1	type I keratin, acidic	http://www.genome.jp/dbget-bin/www_bget?ko:K07604	B1AQ75	1019	8.26566e-131	Keratin, type I cuticular Ha6 OS=Mus musculus GN=Krt36 PE=1 SV=1	PF06657//PF04632//PF08702//PF01576//PF10473//PF07926//PF04513//PF00038	Centrosome microtubule-binding domain of Cep57//Fusaric acid resistance protein family//Fibrinogen alpha/beta chain family//Myosin tail//Leucine-rich repeats of kinetochore protein Cenp-F/LEK1//TPR/MLP1/MLP2-like protein//Baculovirus polyhedron envelope protein, PEP, C terminus//Intermediate filament protein	GO:0045616//GO:0030168//GO:0007165//GO:0006810//GO:0051258//GO:0006606	regulation of keratinocyte differentiation//platelet activation//signal transduction//transport//protein polymerization//protein import into nucleus	GO:0005198//GO:0030674//GO:0003774//GO:0045502//GO:0042803//GO:0005102//GO:0008134//GO:0008017//GO:0030280	structural molecule activity//protein binding, bridging//motor activity//dynein binding//protein homodimerization activity//receptor binding//transcription factor binding//microtubule binding//structural constituent of epidermis	GO:0016459//GO:0005643//GO:0005882//GO:0005667//GO:0005886//GO:0019028//GO:0045111//GO:0005577//GO:0030286//GO:0045298//GO:0019031	myosin complex//nuclear pore//intermediate filament//transcription factor complex//plasma membrane//viral capsid//intermediate filament cytoskeleton//fibrinogen complex//dynein complex//tubulin complex//viral envelope	KOG0977	Nuclear envelope protein lamin, intermediate filament superfamily
comp84643_c0	14.5965	82.8946	-2.5057	7.5025e-07	0.00028014	1381	--	--	--	--	--	--	--	--	--	--	--	--	--	--	--	--	--	--	--	--	--	--	--
comp85371_c0	117.903	430.756	-1.8693	7.5831e-07	0.00028172	495	--	--	--	--	--	--	--	--	--	--	--	--	--	--	--	--	--	--	--	--	--	--	--
comp94144_c0	164.518	602.453	-1.8726	7.7519e-07	0.00028654	1767	--	--	--	--	--	--	--	--	--	--	--	--	--	--	--	--	--	--	--	--	--	--	--
comp66143_c0	2.87928	65.4663	-4.507	7.9421e-07	0.00029131	588	--	--	--	--	--	--	--	--	--	--	--	--	--	--	--	--	--	--	--	--	--	--	--
comp89013_c1	2.45206	41.5132	-4.0815	7.96e-07	0.00029131	2988	147901059	NP_001090818.1	1128	1.2953e-143	synapse differentiation inducing 1 [Xenopus (Silurana) tropicalis] >gi|134025729|gb|AAI35278.1| LOC100037916 protein [Xenopus (Silurana) tropicalis]	--	--	--	--	Q9H7V2	991	1.44263e-124	Synapse differentiation-inducing gene protein 1 OS=Homo sapiens GN=SYNDIG1 PE=2 SV=1	PF04505	Interferon-induced transmembrane protein	GO:0009607	response to biotic stimulus	--	--	GO:0016021	integral to membrane	--	--
comp81753_c0	0.411363	20.3175	-5.6262	8.3249e-07	0.00030316	2069	148235622	NP_001079452.1	1736	0	calpain 8 [Xenopus laevis] >gi|27503196|gb|AAH42349.1| Capn8-a protein [Xenopus laevis]	K08577	CAPN8	calpain-8	http://www.genome.jp/dbget-bin/www_bget?ko:K08577	A6NHC0	1647	0	Calpain-8 OS=Homo sapiens GN=CAPN8 PE=2 SV=3	PF13405//PF00036//PF13202//PF00648//PF13499	EF-hand domain//EF hand//EF hand//Calpain family cysteine protease//EF-hand domain pair	GO:0006508	proteolysis	GO:0004198//GO:0005509//GO:0008233	calcium-dependent cysteine-type endopeptidase activity//calcium ion binding//peptidase activity	GO:0005622	intracellular	KOG0045	Cytosolic Ca2+-dependent cysteine protease (calpain), large subunit (EF-Hand protein superfamily)
comp86180_c0	6692.82	1960.71	1.7712	8.6034e-07	0.00031175	1665	45360647	NP_988997.1	1734	0	interleukin enhancer-binding factor 2 homolog [Xenopus (Silurana) tropicalis] >gi|62510787|sp|Q6P8G1.1|ILF2_XENTR RecName: Full=Interleukin enhancer-binding factor 2 homolog >gi|38174380|gb|AAH61266.1| interleukin enhancer binding factor 2, 45kDa [Xenopus (Silurana) tropicalis] >gi|89271910|emb|CAJ81376.1| interleukin enhancer binding factor 2 [Xenopus (Silurana) tropicalis] >gi|89273866|emb|CAJ8…	K13089	ILF2	interleukin enhancer-binding factor 2	http://www.genome.jp/dbget-bin/www_bget?ko:K13089	Q6P8G1	1734	0	Interleukin enhancer-binding factor 2 homolog OS=Xenopus tropicalis GN=ilf2 PE=2 SV=1	--	--	GO:0006955//GO:0045893	immune response//positive regulation of transcription, DNA-dependent	GO:0003725//GO:0003677//GO:0016740//GO:0005524	double-stranded RNA binding//DNA binding//transferase activity//ATP binding	GO:0005730	nucleolus	KOG3793	Transcription factor NFAT, subunit NF45
comp85293_c0	29392.7	8645.31	1.7655	8.7015e-07	0.00031376	969	--	--	--	--	--	--	--	--	--	--	--	--	--	--	--	--	--	--	--	--	--	--	--
comp21789_c0	27.9081	0	Inf	8.7473e-07	0.00031387	823	301627098	XP_002942715.1	247	2.69913e-22	PREDICTED: hypothetical protein LOC100493190 [Xenopus (Silurana) tropicalis]	--	--	--	--	A6NC86	125	5.10758e-07	phospholipase A2 inhibitor and Ly6/PLAUR domain-containing protein OS=Homo sapiens GN=PINLYP PE=2 SV=3	PF02988	Phospholipase A2 inhibitor	--	--	GO:0004859	phospholipase inhibitor activity	GO:0005576	extracellular region	--	--
comp82483_c1	148.328	544.76	-1.8768	9.1365e-07	0.00032625	2303	301616671	XP_002937774.1	2362	0	PREDICTED: RUN and FYVE domain-containing protein 1 isoform 1 [Xenopus (Silurana) tropicalis]	K12482	RUFY1, RABIP4	RUN and FYVE domain-containing protein 1	http://www.genome.jp/dbget-bin/www_bget?ko:K12482	Q8BIJ7	2038	0	RUN and FYVE domain-containing protein 1 OS=Mus musculus GN=Rufy1 PE=1 SV=1	PF14634//PF01363//PF02183//PF02671	zinc-RING finger domain//FYVE zinc finger//Homeobox associated leucine zipper//Paired amphipathic helix repeat	GO:0006355	regulation of transcription, DNA-dependent	GO:0005515//GO:0046872//GO:0003677//GO:0008270	protein binding//metal ion binding//DNA binding//zinc ion binding	GO:0005634	nucleus	KOG1729	FYVE finger containing protein
comp85892_c1	5.44737	45.128	-3.0504	9.3776e-07	0.00033324	329	--	--	--	--	--	--	--	--	--	--	--	--	--	PF09329//PF02298	Primase zinc finger//Plastocyanin-like domain	GO:0006260//GO:0006118	DNA replication//electron transport	GO:0005507//GO:0009055	copper ion binding//electron carrier activity	GO:0005634	nucleus	--	--
comp74189_c0	1.38236	26.6983	-4.2715	9.8617e-07	0.00034876	889	--	--	--	--	--	--	--	--	--	--	--	--	--	--	--	--	--	--	--	--	--	--	--
comp65235_c0	38675.2	3110.56	3.6362	9.9184e-07	0.00034908	1257	161611776	AAI55967.1	526	4.01291e-61	LOC100049771 protein [Xenopus laevis]	K16451	TIMP1	metallopeptidase inhibitor 1	http://www.genome.jp/dbget-bin/www_bget?ko:K16451	P50122	404	1.10667e-44	Metalloproteinase inhibitor 1 OS=Ovis aries GN=TIMP1 PE=2 SV=1	PF00965//PF08845	Tissue inhibitor of metalloproteinase//Toxin SymE, type I toxin-antitoxin system	GO:0016070	RNA metabolic process	GO:0016788//GO:0008191//GO:0003723	hydrolase activity, acting on ester bonds//metalloendopeptidase inhibitor activity//RNA binding	GO:0005737	cytoplasm	KOG4745	Metalloproteinase inhibitor TIMP and related proteins
comp92530_c1	0.790486	22.5279	-4.8328	1.0441e-06	0.00036573	1200	--	--	--	--	--	--	--	--	--	--	--	--	--	PF02200	STE like transcription factor	GO:0006355	regulation of transcription, DNA-dependent	GO:0003700	sequence-specific DNA binding transcription factor activity	GO:0005634//GO:0005667	nucleus//transcription factor complex	--	--
comp79087_c0	258.799	68.9673	1.9078	1.05e-06	0.00036606	1388	157820637	NP_001099756.1	161	1.47975e-09	lymphatic vessel endothelial hyaluronic acid receptor 1 [Rattus norvegicus] >gi|149068300|gb|EDM17852.1| extracellular link domain-containing 1 (predicted) [Rattus norvegicus]	--	--	--	--	Q8BHC0	138	6.21576e-08	Lymphatic vessel endothelial hyaluronic acid receptor 1 OS=Mus musculus GN=Lyve1 PE=1 SV=1	PF00193	Extracellular link domain	GO:0007155	cell adhesion	GO:0005540	hyaluronic acid binding	--	--	--	--
comp94596_c0	737.041	217.2	1.7627	1.0805e-06	0.0003749	5595	301604041	XP_002931668.1	3136	0	PREDICTED: orphan sodium- and chloride-dependent neurotransmitter transporter NTT73 [Xenopus (Silurana) tropicalis]	K05048	SLC6A15S	solute carrier family 6 (neurotransmitter transporter, amino acid/orphan) member 15/16/17/18/20	http://www.genome.jp/dbget-bin/www_bget?ko:K05048	Q9XS59	2894	0	Sodium-dependent neutral amino acid transporter B(0)AT2 OS=Bos taurus GN=SLC6A15 PE=2 SV=1	PF01093//PF00209	Clusterin//Sodium:neurotransmitter symporter family	GO:0006812//GO:0008219//GO:0006836	cation transport//cell death//neurotransmitter transport	GO:0005328	neurotransmitter:sodium symporter activity	GO:0005887//GO:0016021	integral to plasma membrane//integral to membrane	KOG3659	Sodium-neurotransmitter symporter
comp82109_c0	1594.91	5418.61	-1.7645	1.0968e-06	0.00037877	2046	301604669	XP_002931973.1	695	9.10939e-79	PREDICTED: sciellin [Xenopus (Silurana) tropicalis]	--	--	--	--	O95171	362	1.30924e-34	Sciellin OS=Homo sapiens GN=SCEL PE=1 SV=2	PF00412	LIM domain	--	--	GO:0008270	zinc ion binding	--	--	--	--
comp74661_c0	3701.39	218.443	4.0827	1.1101e-06	0.00038158	1649	301630583	XP_002944396.1	1461	0	PREDICTED: hemopexin-like, partial [Xenopus (Silurana) tropicalis]	--	--	--	--	P20059	821	1.79585e-101	Hemopexin OS=Rattus norvegicus GN=Hpx PE=1 SV=3	--	--	--	--	--	--	--	--	--	--
comp83535_c1	4.67499	40.1076	-3.1008	1.1438e-06	0.00039133	1784	71681250	AAI00201.1	428	1.7655e-43	LOC432271 protein, partial [Xenopus laevis]	--	--	--	--	Q5QNS5	290	2.70335e-27	Hepatitis A virus cellular receptor 1 homolog OS=Mus musculus GN=Havcr1 PE=1 SV=2	PF01635//PF05933	Coronavirus M matrix/glycoprotein//Fungal ATP synthase protein 8 (A6L)	GO:0015992//GO:0019058//GO:0015986	proton transport//viral infectious cycle//ATP synthesis coupled proton transport	GO:0015078	hydrogen ion transmembrane transporter activity	GO:0000276	mitochondrial proton-transporting ATP synthase complex, coupling factor F(o)	--	--
comp78960_c0	3048.27	10098.3	-1.728	1.2894e-06	0.0004391	2468	154147680	NP_001093704.1	1522	0	decorin precursor [Xenopus (Silurana) tropicalis] >gi|134024012|gb|AAI35959.1| dcn protein [Xenopus (Silurana) tropicalis]	K04660	DCN	decorin	http://www.genome.jp/dbget-bin/www_bget?ko:K04660	Q9DE68	1430	0	Decorin OS=Coturnix coturnix japonica GN=DCN PE=2 SV=1	PF00560	Leucine Rich Repeat	GO:0060028//GO:0051216//GO:0050654	convergent extension involved in axis elongation//cartilage development//chondroitin sulfate proteoglycan metabolic process	GO:0005515	protein binding	--	--	KOG0619	FOG: Leucine rich repeat
comp75090_c0	1570.66	2.25296	9.4453	1.3135e-06	0.00044524	870	--	--	--	--	--	--	--	--	--	--	--	--	--	--	--	--	--	--	--	--	--	--	--
comp82511_c0	189.204	674.792	-1.8345	1.3283e-06	0.0004482	1691	58332230	NP_001011263.1	1572	0	vanin 2 precursor [Xenopus (Silurana) tropicalis] >gi|56789397|gb|AAH87969.1| vanin 1, gene 2 [Xenopus (Silurana) tropicalis]	K08069	VNN	pantetheine hydrolase	http://www.genome.jp/dbget-bin/www_bget?ko:K08069	Q58CQ9	1505	0	Pantetheinase OS=Bos taurus GN=VNN1 PE=2 SV=1	PF00795	Carbon-nitrogen hydrolase	GO:0006807	nitrogen compound metabolic process	GO:0016810	hydrolase activity, acting on carbon-nitrogen (but not peptide) bonds	--	--	KOG0806	Carbon-nitrogen hydrolase
comp74572_c0	23.154	110.727	-2.2577	1.3787e-06	0.00046309	2655	301625943	XP_002942159.1	1279	1.51738e-165	PREDICTED: neuropeptide Y receptor type 4-like [Xenopus (Silurana) tropicalis]	K04204	NPY1R_4R_6R	neuropeptide Y receptor type 1/4/6	http://www.genome.jp/dbget-bin/www_bget?ko:K04204	Q61041	806	7.87673e-97	Neuropeptide Y receptor type 4 OS=Mus musculus GN=Ppyr1 PE=2 SV=2	PF02326//PF08040//PF00001	Plant ATP synthase F0//MNLL subunit//7 transmembrane receptor (rhodopsin family)	GO:0015986//GO:0007186//GO:0006118//GO:0015992	ATP synthesis coupled proton transport//G-protein coupled receptor signaling pathway//electron transport//proton transport	GO:0003954//GO:0004930//GO:0015078	NADH dehydrogenase activity//G-protein coupled receptor activity//hydrogen ion transmembrane transporter activity	GO:0000276//GO:0005739//GO:0016021	mitochondrial proton-transporting ATP synthase complex, coupling factor F(o)//mitochondrion//integral to membrane	KOG3656	FOG: 7 transmembrane receptor
comp78378_c0	31.1739	139.716	-2.1641	1.3935e-06	0.00046592	1462	327262385	XP_003216005.1	545	1.44143e-58	PREDICTED: vitrin-like [Anolis carolinensis]	--	--	--	--	Q6UXI7	498	1.75209e-53	Vitrin OS=Homo sapiens GN=VIT PE=2 SV=1	PF00772	DnaB-like helicase N terminal domain	GO:0006260	DNA replication	GO:0003678//GO:0005524	DNA helicase activity//ATP binding	GO:0005657	replication fork	--	--
comp78480_c0	5467.22	1688.08	1.6954	1.4121e-06	0.00047001	1783	189230244	NP_001121446.1	680	2.05052e-81	retinoic acid receptor responder (tazarotene induced) 1 precursor [Xenopus (Silurana) tropicalis] >gi|183985688|gb|AAI66204.1| LOC100158540 protein [Xenopus (Silurana) tropicalis]	--	--	--	--	Q90YI1	410	7.51593e-44	Ovocalyxin-32 OS=Gallus gallus PE=1 SV=1	PF00031	Cystatin domain	--	--	GO:0004869	cysteine-type endopeptidase inhibitor activity	--	--	--	--
comp83156_c0	438.304	125.159	1.8082	1.4191e-06	0.00047021	3635	371941006	NP_001243158.1	5142	0	nitric oxide synthase 3 (endothelial cell) [Xenopus (Silurana) tropicalis] >gi|284811175|gb|ACV74251.1| endothelial nitric oxide synthase [Xenopus (Silurana) tropicalis]	K13242	NOS3	nitric-oxide synthase, endothelial	http://www.genome.jp/dbget-bin/www_bget?ko:K13242	P70313	4078	0	Nitric oxide synthase, endothelial OS=Mus musculus GN=Nos3 PE=1 SV=4	PF00667//PF00175//PF02898//PF00258	FAD binding domain//Oxidoreductase NAD-binding domain//Nitric oxide synthase, oxygenase domain//Flavodoxin	GO:0006809//GO:0055114	nitric oxide biosynthetic process//oxidation-reduction process	GO:0050660//GO:0010181//GO:0005516//GO:0050661//GO:0005506//GO:0020037//GO:0016491//GO:0004517	flavin adenine dinucleotide binding//FMN binding//calmodulin binding//NADP binding//iron ion binding//heme binding//oxidoreductase activity//nitric-oxide synthase activity	--	--	KOG1158	NADP/FAD dependent oxidoreductase
comp92093_c0	124.896	444.604	-1.8318	1.4512e-06	0.00047868	4249	327276869	XP_003223189.1	1104	3.87241e-134	PREDICTED: urokinase-type plasminogen activator-like [Anolis carolinensis]	K01348	PLAU	urokinase plasminogen activator	http://www.genome.jp/dbget-bin/www_bget?ko:K01348	P15120	973	1.08348e-116	Urokinase-type plasminogen activator OS=Gallus gallus GN=PLAU PE=2 SV=1	PF00008//PF00089//PF05225	EGF-like domain//Trypsin//helix-turn-helix, Psq domain	GO:0006508	proteolysis	GO:0003677//GO:0004252//GO:0005515	DNA binding//serine-type endopeptidase activity//protein binding	--	--	KOG3627	Trypsin
comp78108_c2	7903.23	2355.36	1.7465	1.4593e-06	0.00047922	2398	148237898	NP_001080167.1	1263	0	ornithine decarboxylase 1 [Xenopus laevis] >gi|27694591|gb|AAH44004.1| Odc1-prov protein [Xenopus laevis]	K01581	E4.1.1.17, ODC1, speC, speF	ornithine decarboxylase	http://www.genome.jp/dbget-bin/www_bget?ko:K01581	P27120	1259	0	Ornithine decarboxylase 1 OS=Xenopus laevis GN=odc1-a PE=2 SV=1	PF00278//PF02784	Pyridoxal-dependent decarboxylase, C-terminal sheet domain//Pyridoxal-dependent decarboxylase, pyridoxal binding domain	GO:0006560//GO:0006525//GO:0033387	proline metabolic process//arginine metabolic process//putrescine biosynthetic process from ornithine	GO:0003824//GO:0004586	catalytic activity//ornithine decarboxylase activity	--	--	KOG0622	Ornithine decarboxylase
comp85569_c0	1.39848	26.0613	-4.22	1.4794e-06	0.00048367	2895	410921668	XP_003974305.1	656	4.1113e-72	PREDICTED: leucine-rich repeat-containing protein 15-like [Takifugu rubripes]	--	--	--	--	Q9DBB9	556	6.70079e-60	Carboxypeptidase N subunit 2 OS=Mus musculus GN=Cpn2 PE=1 SV=2	PF00560//PF07127	Leucine Rich Repeat//Late nodulin protein	GO:0009878	nodule morphogenesis	GO:0005515//GO:0046872	protein binding//metal ion binding	--	--	KOG0619	FOG: Leucine rich repeat
comp91341_c1	133.569	460.701	-1.7862	1.5383e-06	0.0005007	1332	--	--	--	--	--	--	--	--	--	--	--	--	--	--	--	--	--	--	--	--	--	--	--
comp79264_c0	762.244	225.751	1.7555	1.6408e-06	0.0005317	875	288562692	NP_001165747.1	570	4.37845e-70	mitochondrial ribosomal protein L17 [Xenopus (Silurana) tropicalis] >gi|56971458|gb|AAH88765.1| Unknown (protein for MGC:108088) [Xenopus (Silurana) tropicalis] >gi|89268630|emb|CAJ82391.1| mitochondrial ribosomal protein L17 [Xenopus (Silurana) tropicalis]	--	--	--	--	Q3T0L3	453	9.9106e-54	39S ribosomal protein L17, mitochondrial OS=Bos taurus GN=MRPL17 PE=1 SV=1	PF01196	Ribosomal protein L17	GO:0042254//GO:0006412	ribosome biogenesis//translation	GO:0003735	structural constituent of ribosome	GO:0005840//GO:0005622	ribosome//intracellular	KOG3280	Mitochondrial/chloroplast ribosomal protein L17
comp81320_c0	218.927	759.729	-1.795	1.6728e-06	0.00053971	2667	50731113	XP_417172.1	1339	1.8526e-174	PREDICTED: platelet-derived growth factor D [Gallus gallus]	K05450	PDGFC_D	platelet derived growth factor C/D	http://www.genome.jp/dbget-bin/www_bget?ko:K05450	Q9EQT1	1292	1.15105e-168	Platelet-derived growth factor D OS=Rattus norvegicus GN=Pdgfd PE=2 SV=1	PF04647//PF02513//PF00341	Accessory gene regulator B//Spin/Ssty Family//PDGF/VEGF domain	GO:0006508//GO:0008283//GO:0007165//GO:0071230//GO:0040007//GO:0007276//GO:0050730	proteolysis//cell proliferation//signal transduction//cellular response to amino acid stimulus//growth//gamete generation//regulation of peptidyl-tyrosine phosphorylation	GO:0008233//GO:0008083	peptidase activity//growth factor activity	GO:0016020	membrane	KOG3714	Meprin A metalloprotease
comp81373_c0	343.022	2265.22	-2.7233	1.6836e-06	0.0005408	902	301622367	XP_002940506.1	193	3.73632e-15	PREDICTED: hypothetical protein LOC100488906 [Xenopus (Silurana) tropicalis]	--	--	--	--	--	--	--	--	--	--	--	--	--	--	--	--	--	--
comp23452_c0	16.5891	0.322609	5.6843	1.7008e-06	0.00054395	472	--	--	--	--	--	--	--	--	--	--	--	--	--	--	--	--	--	--	--	--	--	--	--
comp71940_c0	20.2946	0.803869	4.658	1.7757e-06	0.00056546	388	--	--	--	--	--	--	--	--	--	--	--	--	--	--	--	--	--	--	--	--	--	--	--
comp80393_c0	82.7369	18.3967	2.1691	1.8243e-06	0.00057666	2945	301609040	XP_002934093.1	2380	0	PREDICTED: probable cation-transporting ATPase 13A5-like [Xenopus (Silurana) tropicalis]	K14951	ATP13A3_4_5	cation-transporting ATPase 13A3/4/5	http://www.genome.jp/dbget-bin/www_bget?ko:K14951	Q4VNC1	2265	0	Probable cation-transporting ATPase 13A4 OS=Homo sapiens GN=ATP13A4 PE=2 SV=3	PF00122	E1-E2 ATPase	--	--	GO:0046872//GO:0000166//GO:0016820//GO:0043167//GO:0016887	metal ion binding//nucleotide binding//hydrolase activity, acting on acid anhydrides, catalyzing transmembrane movement of substances//ion binding//ATPase activity	GO:0016020	membrane	KOG0208	Cation transport ATPase
comp82544_c0	194.446	647.55	-1.7356	1.8266e-06	0.00057666	1745	301610922	XP_002934996.1	1158	2.44021e-151	PREDICTED: estradiol 17-beta-dehydrogenase 2-like [Xenopus (Silurana) tropicalis]	K13368	HSD17B2	estradiol 17beta-dehydrogenase / testosterone 17beta-dehydrogenase	http://www.genome.jp/dbget-bin/www_bget?ko:K13368	P37059	833	1.003e-103	Estradiol 17-beta-dehydrogenase 2 OS=Homo sapiens GN=HSD17B2 PE=1 SV=1	PF01073//PF01370//PF00106	3-beta hydroxysteroid dehydrogenase/isomerase family//NAD dependent epimerase/dehydratase family//short chain dehydrogenase	GO:0008209//GO:0008207//GO:0008210//GO:0055114//GO:0044237//GO:0006694//GO:0008152	androgen metabolic process//C21-steroid hormone metabolic process//estrogen metabolic process//oxidation-reduction process//cellular metabolic process//steroid biosynthetic process//metabolic process	GO:0016491//GO:0050662//GO:0016616//GO:0003854//GO:0003824	oxidoreductase activity//coenzyme binding//oxidoreductase activity, acting on the CH-OH group of donors, NAD or NADP as acceptor//3-beta-hydroxy-delta5-steroid dehydrogenase activity//catalytic activity	--	--	KOG1610	Corticosteroid 11-beta-dehydrogenase and related short chain-type dehydrogenases
comp98984_c0	70.6391	13.7915	2.3567	1.857e-06	0.00058374	431	--	--	--	--	--	--	--	--	--	--	--	--	--	--	--	--	--	--	--	--	--	--	--
comp92801_c0	904.002	2991.26	-1.7264	1.9591e-06	0.00061324	3814	113931616	NP_001039262.1	4039	0	presequence protease, mitochondrial precursor [Xenopus (Silurana) tropicalis] >gi|115311844|sp|Q28BR5.1|PREP_XENTR RecName: Full=Presequence protease, mitochondrial; AltName: Full=Pitrilysin metalloproteinase 1; Flags: Precursor >gi|89272456|emb|CAJ82697.1| pitrilysin metalloproteinase 1 [Xenopus (Silurana) tropicalis]	K06972	K06972	--	http://www.genome.jp/dbget-bin/www_bget?ko:K06972	Q28BR5	4039	0	Presequence protease, mitochondrial OS=Xenopus tropicalis GN=pitrm1 PE=2 SV=1	PF09280//PF08367	XPC-binding domain//Peptidase M16C associated	GO:0006281//GO:0006289//GO:0043161//GO:0006508	DNA repair//nucleotide-excision repair//proteasomal ubiquitin-dependent protein catabolic process//proteolysis	GO:0046872//GO:0004222//GO:0003684//GO:0008270	metal ion binding//metalloendopeptidase activity//damaged DNA binding//zinc ion binding	GO:0005759	mitochondrial matrix	KOG2019	Metalloendoprotease HMP1 (insulinase superfamily)
comp80475_c0	8.93663	55.7255	-2.6405	2.0488e-06	0.00063858	2632	148236229	NP_001079143.1	1617	0	melanopsin-B [Xenopus laevis] >gi|82227741|sp|O57422.1|OPN4B_XENLA RecName: Full=Melanopsin-B; AltName: Full=Opsin-4B; Short=xMOP >gi|2746077|gb|AAC41235.1| melanopsin [Xenopus laevis] >gi|213623736|gb|AAI70151.1| Opn4-A protein [Xenopus laevis] >gi|213626578|gb|AAI69653.1| Opsin 4 (melanopsin) [Xenopus laevis]	K04255	OPN4, Rh2_7	r-opsin	http://www.genome.jp/dbget-bin/www_bget?ko:K04255	O57422	1617	0	Melanopsin-B OS=Xenopus laevis GN=opn4b PE=2 SV=1	PF00001//PF02323	7 transmembrane receptor (rhodopsin family)//Egg-laying hormone precursor	GO:0007186//GO:0007275//GO:0007165	G-protein coupled receptor signaling pathway//multicellular organismal development//signal transduction	GO:0038023//GO:0004930//GO:0005179	signaling receptor activity//G-protein coupled receptor activity//hormone activity	GO:0016021//GO:0016020//GO:0005576	integral to membrane//membrane//extracellular region	KOG3656	FOG: 7 transmembrane receptor
comp85001_c1	71.312	262.938	-1.8825	2.0582e-06	0.00063881	2958	154147662	NP_001093700.1	3771	0	protocadherin 20 precursor [Xenopus (Silurana) tropicalis] >gi|134026222|gb|AAI36069.1| pcdh20 protein [Xenopus (Silurana) tropicalis]	--	--	--	--	Q8N6Y1	3331	0	Protocadherin-20 OS=Homo sapiens GN=PCDH20 PE=2 SV=1	PF00028	Cadherin domain	GO:0007156	homophilic cell adhesion	GO:0005509	calcium ion binding	GO:0005886//GO:0016020//GO:0016021	plasma membrane//membrane//integral to membrane	KOG3594	FOG: Cadherin repeats
comp84010_c0	74.7857	270.919	-1.857	2.0672e-06	0.00063893	4580	194221409	XP_001500708.2	2567	0	PREDICTED: FYVE and coiled-coil domain-containing protein 1 [Equus caballus]	--	--	--	--	Q8VDC1	2349	0	FYVE and coiled-coil domain-containing protein 1 OS=Mus musculus GN=Fyco1 PE=1 SV=1	PF13897//PF08649//PF01363	Golgi-dynamics membrane-trafficking//DASH complex subunit Dad1//FYVE zinc finger	GO:0030472//GO:0006810	mitotic spindle organization in nucleus//transport	GO:0046872	metal ion binding	GO:0016021//GO:0042729//GO:0072686	integral to membrane//DASH complex//mitotic spindle	KOG1729	FYVE finger containing protein
comp84738_c0	81.3975	301.51	-1.8892	2.1386e-06	0.00065821	3475	301621837	XP_002940253.1	1837	0	PREDICTED: cytokine receptor-like factor 1-like [Xenopus (Silurana) tropicalis]	--	--	--	--	Q9JM58	1570	0	Cytokine receptor-like factor 1 OS=Mus musculus GN=Crlf1 PE=1 SV=1	PF00041	Fibronectin type III domain	--	--	GO:0005515	protein binding	--	--	--	--
comp89017_c0	396.106	1280.12	-1.6923	2.1647e-06	0.00066348	3926	301608203	XP_002933681.1	4674	0	PREDICTED: A disintegrin and metalloproteinase with thrombospondin motifs 2-like [Xenopus (Silurana) tropicalis]	K08618	ADAMTS2	a disintegrin and metalloproteinase with thrombospondin motifs 2	http://www.genome.jp/dbget-bin/www_bget?ko:K08618	Q8C9W3	4022	0	A disintegrin and metalloproteinase with thrombospondin motifs 2 OS=Mus musculus GN=Adamts2 PE=1 SV=2	PF02031//PF01562//PF01050//PF00413//PF01421//PF05986	Streptomyces extracellular neutral proteinase (M7) family//Reprolysin family propeptide//Mannose-6-phosphate isomerase//Matrixin//Reprolysin (M12B) family zinc metalloprotease//ADAM-TS Spacer 1	GO:0006508//GO:0005976	proteolysis//polysaccharide metabolic process	GO:0008270//GO:0004222//GO:0016779	zinc ion binding//metalloendopeptidase activity//nucleotidyltransferase activity	GO:0031012//GO:0005576	extracellular matrix//extracellular region	KOG3538	Disintegrin metalloproteinases with thrombospondin repeats
comp79759_c0	45.4238	178.521	-1.9746	2.1771e-06	0.0006645	3028	301615653	XP_002937283.1	2023	0	PREDICTED: protein FAM190A-like [Xenopus (Silurana) tropicalis]	--	--	--	--	Q1RMS0	1347	3.38893e-170	Serine-rich coiled-coil domain-containing protein 1 OS=Bos taurus GN=CCSER1 PE=2 SV=1	PF00507	NADH-ubiquinone/plastoquinone oxidoreductase, chain 3	GO:0015992//GO:0055114//GO:0006814//GO:0006120//GO:0006744	proton transport//oxidation-reduction process//sodium ion transport//mitochondrial electron transport, NADH to ubiquinone//ubiquinone biosynthetic process	GO:0008137	NADH dehydrogenase (ubiquinone) activity	--	--	--	--
comp80625_c0	2960.01	98.6728	4.9068	2.2415e-06	0.00068135	1521	148232860	NP_001086077.1	981	1.35726e-126	MGC81939 protein [Xenopus laevis] >gi|49256080|gb|AAH74162.1| MGC81939 protein [Xenopus laevis]	--	--	--	--	Q8AVY8	648	4.47801e-78	Estradiol 17-beta-dehydrogenase 12-B OS=Xenopus laevis GN=hsd17b12-b PE=2 SV=1	PF02737//PF01370//PF02254//PF00106	3-hydroxyacyl-CoA dehydrogenase, NAD binding domain//NAD dependent epimerase/dehydratase family//TrkA-N domain//short chain dehydrogenase	GO:0006568//GO:0018874//GO:0006633//GO:0006631//GO:0006574//GO:0055114//GO:0044237//GO:0006552//GO:0008152//GO:0006813//GO:0006550//GO:0006554	tryptophan metabolic process//benzoate metabolic process//fatty acid biosynthetic process//fatty acid metabolic process//valine catabolic process//oxidation-reduction process//cellular metabolic process//leucine catabolic process//metabolic process//potassium ion transport//isoleucine catabolic process//lysine catabolic process	GO:0050662//GO:0003824//GO:0016491//GO:0003857	coenzyme binding//catalytic activity//oxidoreductase activity//3-hydroxyacyl-CoA dehydrogenase activity	--	--	KOG1014	17 beta-hydroxysteroid dehydrogenase type 3, HSD17B3
comp95762_c1	196.256	667.724	-1.7665	2.3371e-06	0.00070748	894	--	--	--	--	--	--	--	--	--	--	--	--	--	--	--	--	--	--	--	--	--	--	--
comp65664_c0	4.96981	41.5976	-3.0652	2.3744e-06	0.0007112	1575	62858807	NP_001016013.1	1233	7.87074e-165	retinal G protein coupled receptor [Xenopus (Silurana) tropicalis] >gi|89271371|emb|CAJ83203.1| retinal G protein coupled receptor [Xenopus (Silurana) tropicalis] >gi|138519755|gb|AAI35114.1| hypothetical protein LOC548767 [Xenopus (Silurana) tropicalis]	K04254	RGR	retinal G protein coupled receptor	http://www.genome.jp/dbget-bin/www_bget?ko:K04254	P47804	825	1.41435e-104	RPE-retinal G protein-coupled receptor OS=Homo sapiens GN=RGR PE=1 SV=1	PF02537//PF00001	CrcB-like protein//7 transmembrane receptor (rhodopsin family)	GO:0007602//GO:0007186//GO:0007601//GO:0018298//GO:0007165	phototransduction//G-protein coupled receptor signaling pathway//visual perception//protein-chromophore linkage//signal transduction	GO:0004930//GO:0009881	G-protein coupled receptor activity//photoreceptor activity	GO:0016021	integral to membrane	KOG3656	FOG: 7 transmembrane receptor
comp87006_c0	11.898	66.9762	-2.4929	2.3721e-06	0.0007112	1549	--	--	--	--	--	--	--	--	--	--	--	--	--	--	--	--	--	--	--	--	--	--	--
comp91937_c0	111.306	397.704	-1.8372	2.3784e-06	0.0007112	3579	49257700	AAH74430.1	1363	2.69826e-170	LOC443708 protein, partial [Xenopus laevis]	--	--	--	--	A1IGU3	1214	1.47038e-149	Rho guanine nucleotide exchange factor 37 OS=Rattus norvegicus GN=Arhgef37 PE=2 SV=1	PF00018//PF03114//PF00621//PF12409	SH3 domain//BAR domain//RhoGEF domain//P5-type ATPase cation transporter	GO:0043087//GO:0006812//GO:0035023	regulation of GTPase activity//cation transport//regulation of Rho protein signal transduction	GO:0005089//GO:0005515//GO:0016887	Rho guanyl-nucleotide exchange factor activity//protein binding//ATPase activity	GO:0005737//GO:0016021	cytoplasm//integral to membrane	KOG3519	Invasion-inducing protein TIAM1/CDC24 and related RhoGEF GTPases
comp42220_c0	8.59346	392.063	-5.5117	2.5467e-06	0.00075844	1979	301623065	XP_002940843.1	1549	0	PREDICTED: thread biopolymer filament subunit gamma-like [Xenopus (Silurana) tropicalis]	K07604	KRT1	type I keratin, acidic	http://www.genome.jp/dbget-bin/www_bget?ko:K07604	Q90502	667	3.97942e-76	Thread biopolymer filament subunit gamma OS=Eptatretus stoutii PE=2 SV=1	PF03148//PF04513//PF05700//PF00038//PF06657//PF00170//PF10186//PF02185//PF10473//PF01576//PF07926	Tektin family//Baculovirus polyhedron envelope protein, PEP, C terminus//Breast carcinoma amplified sequence 2 (BCAS2)//Intermediate filament protein//Centrosome microtubule-binding domain of Cep57//bZIP transcription factor//UV radiation resistance protein and autophagy-related subunit 14//Hr1 repeat//Leucine-rich repeats of kinetochore protein Cenp-F/LEK1//Myosin tail//TPR/MLP1/MLP2-like protein	GO:0006397//GO:0010508//GO:0006606//GO:0000226//GO:0006355//GO:0007165	mRNA processing//positive regulation of autophagy//protein import into nucleus//microtubule cytoskeleton organization//regulation of transcription, DNA-dependent//signal transduction	GO:0045502//GO:0043565//GO:0042803//GO:0008017//GO:0008134//GO:0005198//GO:0003774//GO:0003700	dynein binding//sequence-specific DNA binding//protein homodimerization activity//microtubule binding//transcription factor binding//structural molecule activity//motor activity//sequence-specific DNA binding transcription factor activity	GO:0019028//GO:0045298//GO:0030286//GO:0005874//GO:0019031//GO:0005882//GO:0005643//GO:0016459//GO:0005667	viral capsid//tubulin complex//dynein complex//microtubule//viral envelope//intermediate filament//nuclear pore//myosin complex//transcription factor complex	KOG0977	Nuclear envelope protein lamin, intermediate filament superfamily
comp94022_c1	175.692	602.311	-1.7775	2.5851e-06	0.00076677	2730	118403750	NP_001072290.1	1842	0	G protein-coupled receptor 85 [Xenopus (Silurana) tropicalis] >gi|113197865|gb|AAI21321.1| G protein-coupled receptor 85 [Xenopus (Silurana) tropicalis]	K04302	GPR85, SREB2	G protein-coupled receptor 85	http://www.genome.jp/dbget-bin/www_bget?ko:K04302	P60895	1822	0	Probable G-protein coupled receptor 85 OS=Rattus norvegicus GN=Gpr85 PE=2 SV=1	PF00001//PF00951	7 transmembrane receptor (rhodopsin family)//Arterivirus GL envelope glycoprotein	GO:0007186	G-protein coupled receptor signaling pathway	GO:0004930	G-protein coupled receptor activity	GO:0019031//GO:0016021	viral envelope//integral to membrane	KOG3656	FOG: 7 transmembrane receptor
comp89754_c0	101.727	22.7431	2.1612	2.6754e-06	0.00078721	4319	197245677	AAI68625.1	1664	0	Unknown (protein for IMAGE:7680666) [Xenopus (Silurana) tropicalis]	--	--	--	--	Q8WXH0	1089	5.44769e-120	Nesprin-2 OS=Homo sapiens GN=SYNE2 PE=1 SV=3	PF00639//PF00307	PPIC-type PPIASE domain//Calponin homology (CH) domain	--	--	GO:0005515//GO:0016853	protein binding//isomerase activity	--	--	KOG0516	Dystonin, GAS (Growth-arrest-specific protein), and related proteins
comp92337_c0	5.39729	43.1501	-2.9991	2.6702e-06	0.00078721	3098	--	--	--	--	--	--	--	--	--	--	--	--	--	--	--	--	--	--	--	--	--	--	--
comp29617_c0	30.0705	2.88125	3.3836	2.7536e-06	0.00080467	447	--	--	--	--	--	--	--	--	--	--	--	--	--	--	--	--	--	--	--	--	--	--	--
comp86920_c0	3027.35	775.438	1.965	2.7566e-06	0.00080467	5357	45239465	AAG01398.2	2766	0	period 1 [Xenopus laevis]	K02633	PER	period circadian protein	http://www.genome.jp/dbget-bin/www_bget?ko:K02633	O35973	1320	1.66805e-153	Period circadian protein homolog 1 OS=Mus musculus GN=Per1 PE=1 SV=2	PF00989//PF04799//PF09726//PF08447//PF06512	PAS fold//fzo-like conserved region//Transmembrane protein//PAS fold//Sodium ion transport-associated	GO:0006814//GO:0006355//GO:0008053//GO:0006184	sodium ion transport//regulation of transcription, DNA-dependent//mitochondrial fusion//GTP catabolic process	GO:0005515//GO:0005248//GO:0003924	protein binding//voltage-gated sodium channel activity//GTPase activity	GO:0016021//GO:0001518//GO:0005741	integral to membrane//voltage-gated sodium channel complex//mitochondrial outer membrane	KOG3753	Circadian clock protein period
comp78418_c0	315.986	16.3291	4.2743	2.8839e-06	0.00083667	1297	148236464	NP_001088352.1	792	2.16072e-100	stanniocalcin 1 precursor [Xenopus laevis] >gi|54038711|gb|AAH84424.1| LOC495194 protein [Xenopus laevis]	--	--	--	--	O55183	745	1.66426e-94	Stanniocalcin-1 OS=Mus musculus GN=Stc1 PE=2 SV=1	PF03298	Stanniocalcin family	GO:0007165	signal transduction	GO:0005179	hormone activity	GO:0005576	extracellular region	--	--
comp84063_c0	5283.6	16713.9	-1.6615	2.889e-06	0.00083667	3543	148233574	NP_001087057.1	2916	0	dymeclin [Xenopus laevis] >gi|82182278|sp|Q6DCP6.1|DYM_XENLA RecName: Full=Dymeclin >gi|50418295|gb|AAH77956.1| MGC80949 protein [Xenopus laevis]	--	--	--	--	Q6DCP6	2916	0	Dymeclin OS=Xenopus laevis GN=dym PE=2 SV=1	PF00578//PF01964//PF08534//PF06387//PF10417	AhpC/TSA family//ThiC family//Redoxin//D1 dopamine receptor-interacting protein (calcyon)//C-terminal domain of 1-Cys peroxiredoxin	GO:0009228//GO:0007212//GO:0055114//GO:0048268	thiamine biosynthetic process//dopamine receptor signaling pathway//oxidation-reduction process//clathrin coat assembly	GO:0032051//GO:0016491//GO:0051920//GO:0016209//GO:0051536	clathrin light chain binding//oxidoreductase activity//peroxiredoxin activity//antioxidant activity//iron-sulfur cluster binding	GO:0016021//GO:0005794	integral to membrane//Golgi apparatus	KOG0852	Alkyl hydroperoxide reductase, thiol specific antioxidant and related enzymes
comp73558_c0	6214.59	1899.46	1.7101	3.2095e-06	0.00092583	1228	45360801	NP_989074.1	492	1.91625e-57	midkine precursor [Xenopus (Silurana) tropicalis] >gi|82186662|sp|Q6P8F3.1|MK_XENTR RecName: Full=Midkine; Short=MK; Flags: Precursor >gi|38174026|gb|AAH61275.1| midkine (neurite growth-promoting factor 2) [Xenopus (Silurana) tropicalis]	K06828	MDK	midkine	http://www.genome.jp/dbget-bin/www_bget?ko:K06828	Q6P8F3	492	1.29426e-58	Midkine OS=Xenopus tropicalis GN=mdk PE=2 SV=1	PF05196//PF01091	PTN/MK heparin-binding protein family, N-terminal domain//PTN/MK heparin-binding protein family, C-terminal domain	GO:0008283//GO:0007165//GO:0042742//GO:0040007//GO:0007528//GO:0007399//GO:0051781	cell proliferation//signal transduction//defense response to bacterium//growth//neuromuscular junction development//nervous system development//positive regulation of cell division	GO:0008201//GO:0043395//GO:0008083	heparin binding//heparan sulfate proteoglycan binding//growth factor activity	GO:0005576	extracellular region	--	--
comp72285_c0	60.0218	223.138	-1.8944	3.2536e-06	0.00093489	1621	403263495	XP_003924065.1	316	3.36598e-31	PREDICTED: alpha-synuclein isoform 5 [Saimiri boliviensis boliviensis]	K04528	SNCA	synuclein, alpha (non A4 component of amyloid precursor)	http://www.genome.jp/dbget-bin/www_bget?ko:K04528	P61147	303	6.67969e-31	Alpha-synuclein OS=Saguinus labiatus GN=SNCA PE=3 SV=1	--	--	--	--	--	--	--	--	--	--
comp79608_c0	25.9753	109.009	-2.0692	3.2764e-06	0.00093778	1691	301618889	XP_002938832.1	728	7.59084e-90	PREDICTED: lipoma HMGIC fusion partner-like 1 protein-like [Xenopus (Silurana) tropicalis]	--	--	--	--	Q86WI0	640	9.46498e-78	Lipoma HMGIC fusion partner-like 1 protein OS=Homo sapiens GN=LHFPL1 PE=2 SV=1	PF06480//PF13903//PF01169	FtsH Extracellular//PMP-22/EMP/MP20/Claudin tight junction//Uncharacterized protein family UPF0016	--	--	GO:0004222//GO:0005524//GO:0008270	metalloendopeptidase activity//ATP binding//zinc ion binding	GO:0016021//GO:0016020	integral to membrane//membrane	KOG4026	Uncharacterized conserved protein
comp94097_c2	482.205	1561.27	-1.695	3.2961e-06	0.00093972	2153	301621611	XP_002940137.1	545	3.11872e-62	PREDICTED: hypothetical protein LOC100489067 [Xenopus (Silurana) tropicalis]	--	--	--	--	--	--	--	--	--	--	--	--	--	--	--	--	--	--
comp96075_c0	603.562	181.428	1.7341	3.3087e-06	0.00093972	3359	170819710	ACB38665.1	580	4.9087e-119	reverse transcriptase [Daphnia pulex]	--	--	--	--	--	--	--	--	PF00589//PF05869//PF00078	Phage integrase family//DNA N-6-adenine-methyltransferase (Dam)//Reverse transcriptase (RNA-dependent DNA polymerase)	GO:0006310//GO:0015074//GO:0006306//GO:0032775//GO:0006278	DNA recombination//DNA integration//DNA methylation//DNA methylation on adenine//RNA-dependent DNA replication	GO:0009007//GO:0003964//GO:0003723//GO:0003677	site-specific DNA-methyltransferase (adenine-specific) activity//RNA-directed DNA polymerase activity//RNA binding//DNA binding	--	--	KOG0017	FOG: Transposon-encoded proteins with TYA, reverse transcriptase, integrase domains in various combinations
comp64359_c0	0.658079	43.9022	-6.0599	3.386e-06	0.00095796	391	--	--	--	--	--	--	--	--	--	--	--	--	--	--	--	--	--	--	--	--	--	--	--
comp75352_c0	57.1396	10.0549	2.5066	3.4502e-06	0.00097238	1031	--	--	--	--	--	--	--	--	--	--	--	--	--	PF01623	Carlavirus putative nucleic acid binding protein	GO:0006355	regulation of transcription, DNA-dependent	GO:0003676	nucleic acid binding	--	--	--	--
comp79385_c0	213.654	40.6054	2.3955	3.4847e-06	0.00097837	532	--	--	--	--	--	--	--	--	--	--	--	--	--	--	--	--	--	--	--	--	--	--	--
comp62635_c0	4.50887	39.4926	-3.1307	3.5532e-06	0.0009938	966	--	--	--	--	--	--	--	--	--	--	--	--	--	--	--	--	--	--	--	--	--	--	--
comp80421_c0	40.0883	160.325	-1.9997	3.7406e-06	0.0010383	3584	327282764	XP_003226112.1	1824	0	PREDICTED: collagen alpha-1(XXI) chain-like [Anolis carolinensis]	K16629	COL21A	collagen, type XXI, alpha	http://www.genome.jp/dbget-bin/www_bget?ko:K16629	Q641F3	2081	0	Collagen alpha-1(XXI) chain OS=Xenopus laevis GN=col21a1 PE=2 SV=1	--	--	--	--	--	--	--	--	KOG3544	Collagens (type IV and type XIII), and related proteins
comp89763_c0	13.3287	70.4537	-2.4021	3.7285e-06	0.0010383	1044	--	--	--	--	--	--	--	--	--	--	--	--	--	--	--	--	--	--	--	--	--	--	--
comp84031_c0	23.455	102.004	-2.1207	3.848e-06	0.0010641	2473	189230204	NP_001121426.1	1256	1.13491e-164	potassium channel tetramerisation domain containing 4 [Xenopus (Silurana) tropicalis] >gi|183985659|gb|AAI66164.1| LOC100158517 protein [Xenopus (Silurana) tropicalis]	--	--	--	--	Q8WVF5	1124	4.49726e-146	BTB/POZ domain-containing protein KCTD4 OS=Homo sapiens GN=KCTD4 PE=2 SV=2	PF02214	BTB/POZ domain	GO:0051260	protein homooligomerization	--	--	--	--	KOG2723	Uncharacterized conserved protein, contains BTB/POZ domain
comp94483_c0	1079.23	3383.52	-1.6485	3.9018e-06	0.0010749	5720	326915606	XP_003204105.1	5011	0	PREDICTED: thrombospondin-2-like [Meleagris gallopavo]	K04659	THBS	thrombospondin	http://www.genome.jp/dbget-bin/www_bget?ko:K04659	P35440	4978	0	Thrombospondin-2 OS=Gallus gallus GN=THBS2 PE=2 SV=1	PF07645//PF02412//PF00093//PF05735//PF00008	Calcium-binding EGF domain//Thrombospondin type 3 repeat//von Willebrand factor type C domain//Thrombospondin C-terminal region//EGF-like domain	GO:0016525//GO:0007155	negative regulation of angiogenesis//cell adhesion	GO:0005509//GO:0005515	calcium ion binding//protein binding	GO:0005604//GO:0005576	basement membrane//extracellular region	KOG3538	Disintegrin metalloproteinases with thrombospondin repeats
comp34902_c0	4505.21	1395.32	1.691	4.0154e-06	0.0011021	1003	45361029	NP_989151.1	984	5.05336e-131	proteasome beta 6 subunit [Xenopus (Silurana) tropicalis] >gi|38494336|gb|AAH61603.1| proteasome (prosome, macropain) subunit, beta type, 6 [Xenopus (Silurana) tropicalis] >gi|89266723|emb|CAJ83898.1| proteasome (prosome macropain) subunit beta type 6 [Xenopus (Silurana) tropicalis]	K02738	PSMB6	20S proteasome subunit beta 1	http://www.genome.jp/dbget-bin/www_bget?ko:K02738	Q3MHN0	894	1.74271e-118	Proteasome subunit beta type-6 OS=Bos taurus GN=PSMB6 PE=1 SV=1	PF00227	Proteasome subunit	GO:0051603	proteolysis involved in cellular protein catabolic process	GO:0004298	threonine-type endopeptidase activity	GO:0005634//GO:0005839//GO:0005737	nucleus//proteasome core complex//cytoplasm	KOG0174	20S proteasome, regulatory subunit beta type PSMB6/PSMB9/PRE3
comp95149_c1	20.3412	91.5067	-2.1695	4.0819e-06	0.0011162	1795	--	--	--	--	--	--	--	--	--	--	--	--	--	--	--	--	--	--	--	--	--	--	--
comp95592_c1	9889.7	36840	-1.8973	4.1257e-06	0.001124	4649	--	--	--	--	--	--	--	--	--	--	--	--	--	PF01375	Heat-labile enterotoxin alpha chain	GO:0009405	pathogenesis	GO:0003824	catalytic activity	GO:0005576	extracellular region	--	--
comp93753_c0	53.2757	191.273	-1.8441	4.1649e-06	0.0011305	2608	301605066	XP_002932164.1	571	8.85172e-66	PREDICTED: protein FAM19A2 [Xenopus (Silurana) tropicalis]	--	--	--	--	Q8N3H0	454	7.61963e-51	Protein FAM19A2 OS=Homo sapiens GN=FAM19A2 PE=1 SV=1	PF00737	Photosystem II 10 kDa phosphoprotein	GO:0050821//GO:0015979	protein stabilization//photosynthesis	GO:0042301	phosphate ion binding	GO:0016020//GO:0009523	membrane//photosystem II	--	--
comp78615_c0	2110.28	553.414	1.931	4.25e-06	0.0011494	900	54149799	DAA05614.1	224	1.09781e-19	TPA: HN1 protein [Xenopus laevis]	--	--	--	--	Q9UK76	152	7.90593e-11	Hematological and neurological expressed 1 protein OS=Homo sapiens GN=HN1 PE=1 SV=3	--	--	--	--	--	--	--	--	--	--
comp81176_c0	1952.39	6052.47	-1.6323	4.3041e-06	0.0011597	2507	47575798	NP_001001243.1	2552	0	guanine nucleotide binding protein-like 2 (nucleolar) [Xenopus (Silurana) tropicalis] >gi|45595726|gb|AAH67320.1| hypothetical protein MGC76119 [Xenopus (Silurana) tropicalis] >gi|51703420|gb|AAH80962.1| hypothetical protein MGC76119 [Xenopus (Silurana) tropicalis] >gi|89272016|emb|CAJ83144.1| guanine nucleotide binding protein-like 2 (nucleolar) [Xenopus (Silurana) tropicalis]	K14537	NUG2, GNL2	nuclear GTP-binding protein	http://www.genome.jp/dbget-bin/www_bget?ko:K14537	Q13823	2489	0	Nucleolar GTP-binding protein 2 OS=Homo sapiens GN=GNL2 PE=1 SV=1	PF03193//PF02421//PF00025//PF01926	Protein of unknown function, DUF258//Ferrous iron transport protein B//ADP-ribosylation factor family//50S ribosome-binding GTPase	GO:0006184//GO:0015684//GO:0042254	GTP catabolic process//ferrous iron transport//ribosome biogenesis	GO:0015093//GO:0003924//GO:0005525	ferrous iron transmembrane transporter activity//GTPase activity//GTP binding	GO:0016021//GO:0005730	integral to membrane//nucleolus	KOG2423	Nucleolar GTPase
comp72771_c0	80.9172	287.769	-1.8304	4.3598e-06	0.0011605	3204	--	--	--	--	--	--	--	--	--	--	--	--	--	PF00957//PF10557//PF03273	Synaptobrevin//Cullin protein neddylation domain//Baculovirus gp64 envelope glycoprotein family	GO:0019048//GO:0006511//GO:0016192	modulation by virus of host morphology or physiology//ubiquitin-dependent protein catabolic process//vesicle-mediated transport	GO:0031625	ubiquitin protein ligase binding	GO:0031461//GO:0016021//GO:0019031	cullin-RING ubiquitin ligase complex//integral to membrane//viral envelope	--	--
comp80144_c0	149.639	515.034	-1.7832	4.3725e-06	0.0011605	1244	--	--	--	--	--	--	--	--	--	--	--	--	--	--	--	--	--	--	--	--	--	--	--
comp91460_c2	63.0982	226.795	-1.8457	4.3859e-06	0.0011605	1894	--	--	--	--	--	--	--	--	--	--	--	--	--	PF02101//PF02134	Ocular albinism type 1 protein//Repeat in ubiquitin-activating (UBA) protein	GO:0006464	cellular protein modification process	GO:0005524//GO:0008641	ATP binding//small protein activating enzyme activity	GO:0016020	membrane	--	--
comp91885_c0	632.792	2066.19	-1.7072	4.3358e-06	0.0011605	1698	62751554	NP_001015763.1	574	1.17737e-67	caveolin 2 [Xenopus (Silurana) tropicalis] >gi|58476366|gb|AAH89699.1| caveolin 2 [Xenopus (Silurana) tropicalis] >gi|89272942|emb|CAJ82895.1| caveolin 2 [Xenopus (Silurana) tropicalis] >gi|116063337|gb|AAI23029.1| caveolin 2 [Xenopus (Silurana) tropicalis] >gi|165970598|gb|AAI58505.1| cav2 protein [Xenopus (Silurana) tropicalis]	K12958	CAV2	caveolin 2	http://www.genome.jp/dbget-bin/www_bget?ko:K12958	A1X148	447	2.28164e-50	Caveolin-2 OS=Echinops telfairi GN=CAV2 PE=3 SV=1	--	--	--	--	--	--	GO:0000139//GO:0005901	Golgi membrane//caveola	--	--
comp92632_c0	420.849	1288.22	-1.614	4.3403e-06	0.0011605	2592	301613652	XP_002936314.1	3136	0	PREDICTED: probable carboxypeptidase X1-like [Xenopus (Silurana) tropicalis]	K08638	CPXM1	carboxypeptidase X1	http://www.genome.jp/dbget-bin/www_bget?ko:K08638	Q96SM3	2324	0	Probable carboxypeptidase X1 OS=Homo sapiens GN=CPXM1 PE=2 SV=2	PF07925//PF00754//PF00246	Reovirus RNA-dependent RNA polymerase lambda 3//F5/8 type C domain//Zinc carboxypeptidase	GO:0007155//GO:0032774//GO:0006144//GO:0006508	cell adhesion//RNA biosynthetic process//purine nucleobase metabolic process//proteolysis	GO:0003723//GO:0003968//GO:0004181//GO:0008270	RNA binding//RNA-directed RNA polymerase activity//metallocarboxypeptidase activity//zinc ion binding	GO:0031379//GO:0019013	RNA-directed RNA polymerase complex//viral nucleocapsid	KOG2649	Zinc carboxypeptidase
comp88665_c1	37.0081	151.256	-2.0311	4.7077e-06	0.0012412	761	--	--	--	--	--	--	--	--	--	--	--	--	--	--	--	--	--	--	--	--	--	--	--
comp81941_c0	32.7663	134.405	-2.0363	4.7832e-06	0.0012566	977	--	--	--	--	--	--	--	--	--	--	--	--	--	--	--	--	--	--	--	--	--	--	--
comp60740_c0	49.2986	194.154	-1.9776	4.8579e-06	0.0012717	611	--	--	--	--	--	--	--	--	--	--	--	--	--	--	--	--	--	--	--	--	--	--	--
comp75326_c0	873.639	263.674	1.7283	4.8967e-06	0.0012773	663	62859217	NP_001016163.1	306	5.28407e-33	NOP10 ribonucleoprotein [Xenopus (Silurana) tropicalis] >gi|134026182|gb|AAI35746.1| nucleolar protein family A, member 3 (H/ACA small nucleolar RNPs) [Xenopus (Silurana) tropicalis]	K11130	NOP10, NOLA3	H/ACA ribonucleoprotein complex subunit 3	http://www.genome.jp/dbget-bin/www_bget?ko:K11130	Q6DRH5	290	9.68588e-32	H/ACA ribonucleoprotein complex subunit 3 OS=Danio rerio GN=nop10 PE=3 SV=1	PF04135	Nucleolar RNA-binding protein, Nop10p family	GO:0042254//GO:0001522	ribosome biogenesis//pseudouridine synthesis	GO:0030515	snoRNA binding	GO:0072588	box H/ACA RNP complex	KOG3503	H/ACA snoRNP complex, subunit NOP10
comp88411_c0	42.4895	168.751	-1.9897	5.1277e-06	0.0013328	1570	--	--	--	--	--	--	--	--	--	--	--	--	--	--	--	--	--	--	--	--	--	--	--
comp91383_c0	90.8422	320.068	-1.8169	5.2791e-06	0.0013673	2140	148237356	NP_001085959.1	743	3.35219e-90	3-hydroxyacyl-CoA dehydratase [Xenopus laevis] >gi|82184186|sp|Q6GNB5.1|HACD_XENLA RecName: Full=Very-long-chain (3R)-3-hydroxyacyl-[acyl-carrier protein] dehydratase; AltName: Full=3-hydroxyacyl-CoA dehydratase; Short=HACD; AltName: Full=Protein tyrosine phosphatase-like protein ptplad2; AltName: Full=Protein-tyrosine phosphatase-like A domain-containing protein 2 >gi|49115860|gb|AAH73600.1| MGC…	--	--	--	--	Q6GNB5	743	2.26411e-91	Very-long-chain (3R)-3-hydroxyacyl-[acyl-carrier protein] dehydratase OS=Xenopus laevis GN=ptplad2 PE=2 SV=1	--	--	GO:0006633	fatty acid biosynthetic process	GO:0016829	lyase activity	GO:0005789//GO:0016021	endoplasmic reticulum membrane//integral to membrane	KOG3187	Protein tyrosine phosphatase-like protein PTPLA (contains Pro instead of catalytic Arg)
comp95973_c1	55.994	9.74918	2.5219	5.4178e-06	0.0013983	1729	301603613	XP_002931496.1	144	2.97853e-12	PREDICTED: LINE-1 type transposase domain-containing protein 1-like [Xenopus (Silurana) tropicalis]	--	--	--	--	--	--	--	--	--	--	--	--	--	--	--	--	--	--
comp90525_c1	325.099	94.9228	1.7761	5.5801e-06	0.0014352	2198	73993643	XP_543215.2	1751	0	PREDICTED: homeobox-containing protein 1 isoform 1 [Canis lupus familiaris]	--	--	--	--	Q6NT76	1748	0	Homeobox-containing protein 1 OS=Homo sapiens GN=HMBOX1 PE=1 SV=1	PF01381//PF00046//PF00195//PF06112//PF04814//PF05920	Helix-turn-helix//Homeobox domain//Chalcone and stilbene synthases, N-terminal domain//Gammaherpesvirus capsid protein//Hepatocyte nuclear factor 1 (HNF-1), N terminus//Homeobox KN domain	GO:0045893//GO:0009058//GO:0006355	positive regulation of transcription, DNA-dependent//biosynthetic process//regulation of transcription, DNA-dependent	GO:0003700//GO:0043565//GO:0003677//GO:0016746	sequence-specific DNA binding transcription factor activity//sequence-specific DNA binding//DNA binding//transferase activity, transferring acyl groups	GO:0005667//GO:0019028//GO:0005634	transcription factor complex//viral capsid//nucleus	--	--
comp30511_c0	40435.8	13322.9	1.6017	5.637e-06	0.0014448	523	--	--	--	--	--	--	--	--	--	--	--	--	--	--	--	--	--	--	--	--	--	--	--
comp79102_c0	14.8117	70.2325	-2.2454	5.7975e-06	0.0014793	831	55926147	NP_001007476.1	979	1.56603e-131	noggin 2 precursor [Xenopus (Silurana) tropicalis] >gi|50982268|gb|AAT91718.1| noggin 2 [Xenopus (Silurana) tropicalis] >gi|89267834|emb|CAJ82758.1| noggin2 [Xenopus (Silurana) tropicalis]	K04658	NOG	noggin	http://www.genome.jp/dbget-bin/www_bget?ko:K04658	Q9W740	745	3.04925e-97	Noggin-2 OS=Danio rerio GN=nog2 PE=2 SV=1	PF05806	Noggin	GO:0030514//GO:0045596	negative regulation of BMP signaling pathway//negative regulation of cell differentiation	--	--	--	--	--	--
comp83445_c0	3335.62	458.016	2.8645	5.8321e-06	0.0014793	721	--	--	--	--	--	--	--	--	--	--	--	--	--	--	--	--	--	--	--	--	--	--	--
comp89663_c0	95.9241	318.703	-1.7322	5.8177e-06	0.0014793	4395	301626998	XP_002942667.1	4267	0	PREDICTED: sushi, von Willebrand factor type A, EGF and pentraxin domain-containing protein 1-like [Xenopus (Silurana) tropicalis]	--	--	--	--	Q4LDE5	3489	0	Sushi, von Willebrand factor type A, EGF and pentraxin domain-containing protein 1 OS=Homo sapiens GN=SVEP1 PE=1 SV=3	PF02793//PF00008	Hormone receptor domain//EGF-like domain	GO:0007186	G-protein coupled receptor signaling pathway	GO:0005515//GO:0004930	protein binding//G-protein coupled receptor activity	GO:0016020	membrane	KOG4297	C-type lectin
comp78327_c0	70.223	249.554	-1.8293	5.8598e-06	0.0014812	1202	--	--	--	--	--	--	--	--	--	--	--	--	--	--	--	--	--	--	--	--	--	--	--
comp92214_c0	464.745	1434.05	-1.6256	6.0294e-06	0.0015189	8695	301607117	XP_002933140.1	7793	0	PREDICTED: laminin subunit beta-1-like [Xenopus (Silurana) tropicalis]	K05636	LAMB1	laminin, beta 1	http://www.genome.jp/dbget-bin/www_bget?ko:K05636	P07942	6900	0	Laminin subunit beta-1 OS=Homo sapiens GN=LAMB1 PE=1 SV=2	PF04265//PF08477//PF07536//PF00754	Thiamin pyrophosphokinase, vitamin B1 binding domain//Miro-like protein//HWE histidine kinase//F5/8 type C domain	GO:0009229//GO:0007264//GO:0016310//GO:0007155//GO:0006772	thiamine diphosphate biosynthetic process//small GTPase mediated signal transduction//phosphorylation//cell adhesion//thiamine metabolic process	GO:0004673//GO:0005525//GO:0004788	protein histidine kinase activity//GTP binding//thiamine diphosphokinase activity	GO:0009365//GO:0005622	protein histidine kinase complex//intracellular	KOG0994	Extracellular matrix glycoprotein Laminin subunit beta
comp82066_c0	63.7327	8.08086	2.9795	6.388e-06	0.0015983	1405	301629872	XP_002944056.1	673	8.25697e-80	PREDICTED: c2 calcium-dependent domain-containing protein 4C-like, partial [Xenopus (Silurana) tropicalis]	--	--	--	--	P0CG09	245	1.26063e-21	C2 calcium-dependent domain-containing protein 4D OS=Mus musculus GN=C2cd4d PE=4 SV=1	PF00168	C2 domain	--	--	GO:0005515	protein binding	--	--	--	--
comp82348_c1	27.981	119.547	-2.0951	6.3752e-06	0.0015983	1562	395542721	XP_003773274.1	691	2.96117e-83	PREDICTED: signal-transducing adaptor protein 1 [Sarcophilus harrisii]	--	--	--	--	Q9JM90	669	1.91279e-81	Signal-transducing adaptor protein 1 OS=Mus musculus GN=Stap1 PE=1 SV=1	--	--	--	--	--	--	--	--	--	--
comp59728_c0	5.89098	40.9744	-2.7981	6.4863e-06	0.0016174	758	--	--	--	--	--	--	--	--	--	--	--	--	--	--	--	--	--	--	--	--	--	--	--
comp86970_c1	11.9644	61.3893	-2.3592	6.5415e-06	0.0016256	1923	187608787	NP_001120192.1	677	1.18529e-81	endothelial cell-specific molecule 1 precursor [Xenopus (Silurana) tropicalis] >gi|166796900|gb|AAI59311.1| LOC100145234 protein [Xenopus (Silurana) tropicalis]	--	--	--	--	Q9NQ30	523	1.62579e-60	Endothelial cell-specific molecule 1 OS=Homo sapiens GN=ESM1 PE=1 SV=2	PF02291//PF03871//PF00219//PF01787//PF01465	Transcription initiation factor IID, 31kD subunit//RNA polymerase Rpb5, N-terminal domain//Insulin-like growth factor binding protein//Ilarvirus coat protein//GRIP domain	GO:0000042//GO:0006413//GO:0006144//GO:0006351//GO:0006206//GO:0006352//GO:0001558	protein targeting to Golgi//translational initiation//purine nucleobase metabolic process//transcription, DNA-dependent//pyrimidine nucleobase metabolic process//DNA-dependent transcription, initiation//regulation of cell growth	GO:0003723//GO:0005515//GO:0003899//GO:0005520//GO:0003677	RNA binding//protein binding//DNA-directed RNA polymerase activity//insulin-like growth factor binding//DNA binding	GO:0019012//GO:0005576//GO:0016942//GO:0005730//GO:0005634	virion//extracellular region//insulin-like growth factor binding protein complex//nucleolus//nucleus	--	--
comp59402_c0	1.05332	28.792	-4.7726	6.6809e-06	0.0016327	332	--	--	--	--	--	--	--	--	--	--	--	--	--	--	--	--	--	--	--	--	--	--	--
comp76466_c0	320.918	1740.12	-2.4389	6.6527e-06	0.0016327	1558	171847007	AAI61732.1	923	3.92485e-116	LOC100145764 protein [Xenopus (Silurana) tropicalis]	--	--	--	--	Q27084	312	6.23034e-31	Tachylectin-2 OS=Tachypleus tridentatus PE=1 SV=1	PF01117	Aerolysin toxin	GO:0009405	pathogenesis	--	--	GO:0005576	extracellular region	--	--
comp82886_c0	15.6659	76.1064	-2.2804	6.6267e-06	0.0016327	1428	118086124	XP_001235914.1	1156	5.6914e-152	PREDICTED: prostatic acid phosphatase [Gallus gallus]	K14410	ACP	acid phosphatase	http://www.genome.jp/dbget-bin/www_bget?ko:K14410	A6H730	1116	1.02448e-147	Prostatic acid phosphatase OS=Bos taurus GN=ACPP PE=2 SV=1	PF00328	Histidine phosphatase superfamily (branch 2)	GO:0019497//GO:0006771//GO:0055086	hexachlorocyclohexane metabolic process//riboflavin metabolic process//nucleobase-containing small molecule metabolic process	GO:0003993	acid phosphatase activity	GO:0044464	cell part	KOG3720	Lysosomal & prostatic acid phosphatases
comp91639_c0	37.4691	149.934	-2.0006	6.5953e-06	0.0016327	3232	301612882	XP_002935941.1	1323	1.00346e-159	PREDICTED: hyaluronan mediated motility receptor [Xenopus (Silurana) tropicalis]	K06267	HMMR, RHAMM	hyaluronan-mediated motility receptor	http://www.genome.jp/dbget-bin/www_bget?ko:K06267	O75330	511	1.98436e-52	Hyaluronan mediated motility receptor OS=Homo sapiens GN=HMMR PE=1 SV=2	PF05439//PF00242	Jumping translocation breakpoint protein (JTB)//DNA polymerase (viral) N-terminal domain	GO:0006260	DNA replication	GO:0003887//GO:0003677	DNA-directed DNA polymerase activity//DNA binding	GO:0016021//GO:0042575	integral to membrane//DNA polymerase complex	--	--
comp94516_c1	1211.33	389.698	1.6362	6.6723e-06	0.0016327	1697	187608653	NP_001120009.1	1217	3.64596e-161	WD repeat domain 77 [Xenopus (Silurana) tropicalis] >gi|165971361|gb|AAI58307.1| LOC100144971 protein [Xenopus (Silurana) tropicalis]	K13221	WDR77, MEP50	methylosome protein 50	http://www.genome.jp/dbget-bin/www_bget?ko:K13221	Q5RBZ2	972	1.88822e-125	Methylosome protein 50 OS=Pongo abelii GN=WDR77 PE=2 SV=1	PF00400//PF03178	WD domain, G-beta repeat//CPSF A subunit region	--	--	GO:0005515//GO:0003676	protein binding//nucleic acid binding	GO:0005634	nucleus	KOG0284	Polyadenylation factor I complex, subunit PFS2
comp80249_c0	43.1994	175.796	-2.0248	6.7868e-06	0.0016531	1381	--	--	--	--	--	--	--	--	--	--	--	--	--	--	--	--	--	--	--	--	--	--	--
comp79909_c0	459.812	141.991	1.6952	6.8239e-06	0.0016566	1264	113205614	NP_001037902.1	210	1.07372e-16	MARCKS-like 1 [Xenopus (Silurana) tropicalis] >gi|89272105|emb|CAJ81353.1| novel protein [Xenopus (Silurana) tropicalis] >gi|163916256|gb|AAI57760.1| MARCKS-like 1 [Xenopus (Silurana) tropicalis]	--	--	--	--	--	--	--	--	PF02063	MARCKS family	--	--	GO:0005516	calmodulin binding	--	--	--	--
comp57553_c0	5860.56	1850.67	1.663	6.8763e-06	0.0016639	658	62858943	NP_001016250.1	557	6.7692e-70	cytochrome c oxidase subunit Vb, gene 1 [Xenopus (Silurana) tropicalis] >gi|89267432|emb|CAJ83989.1| Novel protein similar to cytochrome c oxidase subunit Vb [Xenopus (Silurana) tropicalis] >gi|195539862|gb|AAI68140.1| hypothetical protein LOC549004 [Xenopus (Silurana) tropicalis] >gi|213625452|gb|AAI70641.1| hypothetical protein LOC549004 [Xenopus (Silurana) tropicalis] >gi|213625454|gb|AAI70645…	K02265	COX5B	cytochrome c oxidase subunit 5b	http://www.genome.jp/dbget-bin/www_bget?ko:K02265	P00428	426	3.48701e-51	Cytochrome c oxidase subunit 5B, mitochondrial OS=Bos taurus GN=COX5B PE=1 SV=2	PF01215	Cytochrome c oxidase subunit Vb	GO:0015992//GO:0006123	proton transport//mitochondrial electron transport, cytochrome c to oxygen	GO:0004129	cytochrome-c oxidase activity	GO:0005740//GO:0045277	mitochondrial envelope//respiratory chain complex IV	KOG3352	Cytochrome c oxidase, subunit Vb/COX4
comp92379_c1	918.905	290.319	1.6623	7.007e-06	0.0016899	3689	62900684	Q6NRY2.2	4366	0	RecName: Full=Nucleolar protein 6	K14544	UTP22, NOL6	U3 small nucleolar RNA-associated protein 22	http://www.genome.jp/dbget-bin/www_bget?ko:K14544	Q6NRY2	4366	0	Nucleolar protein 6 OS=Xenopus laevis GN=nol6 PE=2 SV=2	--	--	--	--	GO:0003723	RNA binding	GO:0005730	nucleolus	KOG2054	Nucleolar RNA-associated protein (NRAP)
comp93998_c0	472.051	1428.4	-1.5974	7.0991e-06	0.0017066	6759	326917448	XP_003205011.1	4978	0	PREDICTED: uncharacterized protein KIAA0802-like [Meleagris gallopavo]	--	--	--	--	Q9Y4B5	4040	0	Protein SOGA2 OS=Homo sapiens GN=SOGA2 PE=1 SV=5	PF07034//PF07174//PF01166//PF11365	Origin recognition complex (ORC) subunit 3 N-terminus//Fibronectin-attachment protein (FAP)//TSC-22/dip/bun family//Protein of unknown function (DUF3166)	GO:0006260//GO:0006355//GO:0010506	DNA replication//regulation of transcription, DNA-dependent//regulation of autophagy	GO:0003677//GO:0050840//GO:0003700	DNA binding//extracellular matrix binding//sequence-specific DNA binding transcription factor activity	GO:0005615//GO:0005667//GO:0005664//GO:0005576	extracellular space//transcription factor complex//nuclear origin of replication recognition complex//extracellular region	KOG4787	Uncharacterized conserved protein
comp57986_c0	221.662	65.5489	1.7577	7.264e-06	0.0017348	829	147901741	NP_001090610.1	437	4.9771e-51	CTF8, chromosome transmission fidelity factor 8 homolog [Xenopus laevis] >gi|120538086|gb|AAI29539.1| LOC100036855 protein [Xenopus laevis]	K11270	CTF8	chromosome transmission fidelity protein 8	http://www.genome.jp/dbget-bin/www_bget?ko:K11270	P0CG15	396	4.37454e-46	Chromosome transmission fidelity protein 8 homolog OS=Mus musculus GN=Chtf8 PE=2 SV=1	--	--	--	--	--	--	--	--	--	--
comp95313_c0	305.463	954.862	-1.6443	7.2519e-06	0.0017348	6070	301615511	XP_002937210.1	3405	0	PREDICTED: Bardet-Biedl syndrome 2 protein homolog [Xenopus (Silurana) tropicalis]	--	--	--	--	Q9BXC9	3027	0	Bardet-Biedl syndrome 2 protein OS=Homo sapiens GN=BBS2 PE=1 SV=1	PF00322//PF13202//PF05294	Endothelin family//EF hand//Scorpion short toxin	GO:0009405//GO:0019229	pathogenesis//regulation of vasoconstriction	GO:0005509	calcium ion binding	GO:0005576	extracellular region	--	--
comp91792_c0	538.596	88.5458	2.6047	7.307e-06	0.0017395	2788	--	--	--	--	--	--	--	--	--	--	--	--	--	--	--	--	--	--	--	--	--	--	--
comp76020_c0	897.438	280.959	1.6755	7.4035e-06	0.0017568	1414	147902014	NP_001084875.1	1412	0	spermidine synthase [Xenopus laevis] >gi|47123853|gb|AAH70692.1| MGC83147 protein [Xenopus laevis]	K00797	E2.5.1.16, SRM, speE	spermidine synthase	http://www.genome.jp/dbget-bin/www_bget?ko:K00797	Q64674	1331	0	Spermidine synthase OS=Mus musculus GN=Srm PE=2 SV=1	PF01564	Spermine/spermidine synthase	GO:0008152	metabolic process	GO:0016740//GO:0003824	transferase activity//catalytic activity	--	--	KOG1562	Spermidine synthase
comp81604_c0	346.134	1100.84	-1.6692	7.703e-06	0.0018045	3082	387015006	AFJ49622.1	2991	0	Protein CASP [Crotalus adamanteus]	K09313	CUTL	homeobox protein cut-like	http://www.genome.jp/dbget-bin/www_bget?ko:K09313	Q13948	2942	0	Protein CASP OS=Homo sapiens GN=CUX1 PE=1 SV=2	PF08172//PF08031//PF05531	CASP C terminal//Berberine and berberine like//Nucleopolyhedrovirus P10 protein	GO:0055114//GO:0006891	oxidation-reduction process//intra-Golgi vesicle-mediated transport	GO:0050660//GO:0016491	flavin adenine dinucleotide binding//oxidoreductase activity	GO:0019028//GO:0030173	viral capsid//integral to Golgi membrane	KOG0963	Transcription factor/CCAAT displacement protein CDP1
comp92434_c0	298.278	89.64	1.7344	7.6811e-06	0.0018045	3457	187608310	NP_001120456.1	3668	0	mannosyl (alpha-1,6-)-glycoprotein beta-1,6-N-acetyl-glucosaminyltransferase [Xenopus (Silurana) tropicalis] >gi|170284640|gb|AAI61239.1| LOC100145551 protein [Xenopus (Silurana) tropicalis]	K00744	MGAT5	alpha-1,3(6)-mannosylglycoprotein beta-1,6-N-acetyl-glucosaminyltransferase	http://www.genome.jp/dbget-bin/www_bget?ko:K00744	Q09328	3381	0	Alpha-1,6-mannosylglycoprotein 6-beta-N-acetylglucosaminyltransferase A OS=Homo sapiens GN=MGAT5 PE=1 SV=1	--	--	GO:0006487	protein N-linked glycosylation	GO:0030144	alpha-1,6-mannosylglycoprotein 6-beta-N-acetylglucosaminyltransferase activity	--	--	--	--
comp92824_c1	1220.68	3685.89	-1.5943	7.699e-06	0.0018045	6637	301611551	XP_002935291.1	4119	0	PREDICTED: UPF0577 protein KIAA1324-like homolog [Xenopus (Silurana) tropicalis]	--	--	--	--	A8MWY0	3863	0	UPF0577 protein KIAA1324-like OS=Homo sapiens GN=KIAA1324L PE=2 SV=2	PF07562//PF05476	Nine Cysteines Domain of family 3 GPCR//PET122	GO:0006446//GO:0007186//GO:0006413	regulation of translational initiation//G-protein coupled receptor signaling pathway//translational initiation	GO:0004930//GO:0003743	G-protein coupled receptor activity//translation initiation factor activity	GO:0005740//GO:0005840	mitochondrial envelope//ribosome	--	--
comp93698_c0	18.266	85.1731	-2.2212	7.6516e-06	0.0018045	1456	--	--	--	--	--	--	--	--	--	--	--	--	--	--	--	--	--	--	--	--	--	--	--
comp85100_c0	10.8933	60.0006	-2.4615	7.7535e-06	0.0018049	1525	327277193	XP_003223350.1	597	3.12042e-71	PREDICTED: heme-binding protein 2-like [Anolis carolinensis]	--	--	--	--	Q9Y5Z4	479	7.48676e-55	Heme-binding protein 2 OS=Homo sapiens GN=HEBP2 PE=1 SV=1	--	--	--	--	--	--	--	--	--	--
comp93689_c2	0	14.3006	#NAME?	7.729e-06	0.0018049	1119	--	--	--	--	--	--	--	--	--	--	--	--	--	--	--	--	--	--	--	--	--	--	--
comp71828_c0	320.3	1010.19	-1.6571	7.9132e-06	0.0018362	722	301617401	XP_002938131.1	662	1.49303e-84	PREDICTED: phosphatidylethanolamine-binding protein 1-like [Xenopus (Silurana) tropicalis]	--	--	--	--	P48737	637	6.35224e-82	Phosphatidylethanolamine-binding protein 1 OS=Macaca fascicularis GN=PEBP1 PE=2 SV=2	--	--	--	--	--	--	--	--	KOG3346	Phosphatidylethanolamine binding protein
comp76775_c0	11.7978	61.9849	-2.3934	8.0451e-06	0.0018507	983	--	--	--	--	--	--	--	--	--	--	--	--	--	--	--	--	--	--	--	--	--	--	--
comp85028_c2	5493.63	1828.04	1.5875	8.0005e-06	0.0018507	2457	148226837	NP_001083793.1	1835	0	protein arginine N-methyltransferase 1-A [Xenopus laevis] >gi|82100158|sp|Q8AV13.1|ANM1A_XENLA RecName: Full=Protein arginine N-methyltransferase 1-A; Short=xPRMT1; AltName: Full=Histone-arginine N-methyltransferase PRMT1-A >gi|27530887|dbj|BAC53990.1| protein arginine methyltransferase 1 [Xenopus laevis]	K11434	PRMT1	protein arginine N-methyltransferase 1	http://www.genome.jp/dbget-bin/www_bget?ko:K11434	Q8AV13	1835	0	Protein arginine N-methyltransferase 1-A OS=Xenopus laevis GN=prmt1-a PE=1 SV=1	PF02353//PF02390//PF05175//PF08123//PF05185//PF08241//PF06325//PF02475//PF01135	Mycolic acid cyclopropane synthetase//Putative methyltransferase//Methyltransferase small domain//Histone methylation protein DOT1//PRMT5 arginine-N-methyltransferase//Methyltransferase domain//Ribosomal protein L11 methyltransferase (PrmA)//Met-10+ like-protein//Protein-L-isoaspartate(D-aspartate) O-methyltransferase (PCMT)	GO:0007552//GO:0006400//GO:0045653//GO:0006464//GO:0008610//GO:0008033//GO:0046500//GO:0006479//GO:0009451//GO:0045893//GO:0007399//GO:0006554//GO:0031056//GO:0043985//GO:0008152	metamorphosis//tRNA modification//negative regulation of megakaryocyte differentiation//cellular protein modification process//lipid biosynthetic process//tRNA processing//S-adenosylmethionine metabolic process//protein methylation//RNA modification//positive regulation of transcription, DNA-dependent//nervous system development//lysine catabolic process//regulation of histone modification//histo…	GO:0016740//GO:0008276//GO:0003713//GO:0018024//GO:0005515//GO:0008176//GO:0044020//GO:0004719//GO:0008168	transferase activity//protein methyltransferase activity//transcription coactivator activity//histone-lysine N-methyltransferase activity//protein binding//tRNA (guanine-N7-)-methyltransferase activity//histone methyltransferase activity (H4-R3 specific)//protein-L-isoaspartate (D-aspartate) O-methyltransferase activity//methyltransferase activity	GO:0005667//GO:0005737//GO:0005829//GO:0043234//GO:0005634	transcription factor complex//cytoplasm//cytosol//protein complex//nucleus	KOG1499	Protein arginine N-methyltransferase PRMT1 and related enzymes
comp92589_c0	339.16	1027.99	-1.5998	8.051e-06	0.0018507	3744	71896251	NP_001025553.1	3051	0	N-acetylated alpha-linked acidic dipeptidase 2 [Xenopus (Silurana) tropicalis] >gi|60649679|gb|AAH90593.1| MGC69500 protein [Xenopus (Silurana) tropicalis]	K01301	E3.4.17.21	glutamate carboxypeptidase II	http://www.genome.jp/dbget-bin/www_bget?ko:K01301	Q9Y3Q0	2823	0	N-acetylated-alpha-linked acidic dipeptidase 2 OS=Homo sapiens GN=NAALAD2 PE=1 SV=1	PF04613//PF04389	UDP-3-O-[3-hydroxymyristoyl] glucosamine N-acyltransferase, LpxD//Peptidase family M28	GO:0006508//GO:0009245	proteolysis//lipid A biosynthetic process	GO:0016747//GO:0008233	transferase activity, transferring acyl groups other than amino-acyl groups//peptidase activity	--	--	KOG2195	Transferrin receptor and related proteins containing the protease-associated (PA) domain
comp92310_c0	146.484	34.0098	2.1067	8.0878e-06	0.0018534	7916	301617183	XP_002938029.1	5150	0	PREDICTED: LOW QUALITY PROTEIN: protein turtle homolog B [Xenopus (Silurana) tropicalis]	--	--	--	--	Q9UPX0	4287	0	Protein turtle homolog B OS=Homo sapiens GN=IGSF9B PE=2 SV=2	PF02998//PF00628//PF00041	Lentiviral Tat protein//PHD-finger//Fibronectin type III domain	GO:0045893	positive regulation of transcription, DNA-dependent	GO:0005515	protein binding	--	--	KOG3510	FOG: Immunoglobulin C-2 Type/fibronectin type III domains
comp82481_c0	15.1105	0.322609	5.5496	8.204e-06	0.0018742	416	--	--	--	--	--	--	--	--	--	--	--	--	--	--	--	--	--	--	--	--	--	--	--
comp64833_c0	102996	34724	1.5686	8.295e-06	0.0018891	963	324525238	ADY48529.1	210	2.72161e-17	Chymotrypsin/elastase isoinhibitors 2 to 5 [Ascaris suum]	--	--	--	--	P56682	113	4.2693e-06	Chymotrypsin inhibitor OS=Apis mellifera PE=1 SV=1	--	--	--	--	--	--	--	--	--	--
comp80771_c0	19.3055	1.16674	4.0485	8.3485e-06	0.0018954	423	--	--	--	--	--	--	--	--	--	--	--	--	--	--	--	--	--	--	--	--	--	--	--
comp85884_c0	13.0339	64.8337	-2.3145	8.4684e-06	0.0019167	1039	--	--	--	--	--	--	--	--	--	--	--	--	--	--	--	--	--	--	--	--	--	--	--
comp45252_c0	4109.46	12408.8	-1.5943	8.4969e-06	0.0019172	2997	148231336	NP_001080697.1	2855	0	72 kDa type IV collagenase [Xenopus laevis] >gi|18031736|gb|AAL01591.1| matrix metalloproteinase [Xenopus laevis]	K01398	MMP2	matrix metalloproteinase-2 (gelatinase A)	http://www.genome.jp/dbget-bin/www_bget?ko:K01398	P08253	2760	0	72 kDa type IV collagenase OS=Homo sapiens GN=MMP2 PE=1 SV=2	PF00413//PF01400	Matrixin//Astacin (Peptidase family M12A)	GO:0006508	proteolysis	GO:0046872//GO:0004222//GO:0008270	metal ion binding//metalloendopeptidase activity//zinc ion binding	GO:0031012	extracellular matrix	KOG1565	Gelatinase A and related matrix metalloproteases
comp89130_c0	91.3743	544.625	-2.5754	8.831e-06	0.0019865	1084	--	--	--	--	--	--	--	--	--	--	--	--	--	--	--	--	--	--	--	--	--	--	--
comp87855_c0	248.363	815.478	-1.7152	8.9822e-06	0.0020095	1955	147900460	NP_001088954.1	1082	1.57372e-139	prostaglandin reductase 2 [Xenopus laevis] >gi|57032552|gb|AAH88925.1| LOC496331 protein [Xenopus laevis]	K13949	PTGR2, ZADH1	prostaglandin reductase 2	http://www.genome.jp/dbget-bin/www_bget?ko:K13949	Q5R806	1010	7.21534e-130	Prostaglandin reductase 2 OS=Pongo abelii GN=PTGR2 PE=2 SV=2	PF00107	Zinc-binding dehydrogenase	GO:0055114	oxidation-reduction process	GO:0016491//GO:0008270//GO:0000166	oxidoreductase activity//zinc ion binding//nucleotide binding	--	--	KOG1196	Predicted NAD-dependent oxidoreductase
comp91169_c0	267.933	862.527	-1.6867	9.0149e-06	0.0020095	1718	--	--	--	--	--	--	--	--	--	--	--	--	--	--	--	--	--	--	--	--	--	--	--
comp94226_c0	56.6553	10.85	2.3845	9.0029e-06	0.0020095	3174	301622063	XP_002940362.1	4228	0	PREDICTED: LOW QUALITY PROTEIN: midasin-like [Xenopus (Silurana) tropicalis]	K14572	MDN1, REA1	midasin	http://www.genome.jp/dbget-bin/www_bget?ko:K14572	Q9NU22	3749	0	Midasin OS=Homo sapiens GN=MDN1 PE=1 SV=2	PF00448//PF00005//PF01695//PF00158//PF01078//PF01637//PF08477//PF07728//PF00004//PF03193//PF02367//PF00910//PF00270//PF10662//PF07726//PF00437	SRP54-type protein, GTPase domain//ABC transporter//IstB-like ATP binding protein//Sigma-54 interaction domain//Magnesium chelatase, subunit ChlI//Archaeal ATPase//Miro-like protein//AAA domain (dynein-related subfamily)//ATPase family associated with various cellular activities (AAA)//Protein of unknown function, DUF258//Uncharacterised P-loop hydrolase UPF0079//RNA helicase//DEAD/DEAH box helic…	GO:0006810//GO:0006576//GO:0015979//GO:0006614//GO:0015994//GO:0006355//GO:0070526//GO:0015995//GO:0007264	transport//cellular biogenic amine metabolic process//photosynthesis//SRP-dependent cotranslational protein targeting to membrane//chlorophyll metabolic process//regulation of transcription, DNA-dependent//threonylcarbamoyladenosine biosynthetic process//chlorophyll biosynthetic process//small GTPase mediated signal transduction	GO:0003676//GO:0008026//GO:0016887//GO:0003924//GO:0016851//GO:0008134//GO:0003723//GO:0003724//GO:0005524//GO:0005525	nucleic acid binding//ATP-dependent helicase activity//ATPase activity//GTPase activity//magnesium chelatase activity//transcription factor binding//RNA binding//RNA helicase activity//ATP binding//GTP binding	GO:0005622//GO:0010007//GO:0005667	intracellular//magnesium chelatase complex//transcription factor complex	KOG1808	AAA ATPase containing von Willebrand factor type A (vWA) domain
comp69414_c0	4.77516	41.7428	-3.1279	9.2865e-06	0.0020638	636	--	--	--	--	--	--	--	--	--	--	--	--	--	--	--	--	--	--	--	--	--	--	--
comp81465_c0	745.988	238.545	1.6449	9.4705e-06	0.0020857	1578	62858253	NP_001016456.1	401	7.67107e-43	nucleophosmin/nucleoplasmin 3 [Xenopus (Silurana) tropicalis] >gi|89272830|emb|CAJ83631.1| nucleophosmin/nucleoplasmin, 3 [Xenopus (Silurana) tropicalis]	K11278	NPM3	nucleophosmin 3	http://www.genome.jp/dbget-bin/www_bget?ko:K11278	O42584	387	6.17186e-42	Nucleoplasmin-like protein NO29 OS=Xenopus laevis PE=2 SV=1	PF07655//PF06112//PF08015//PF09026//PF04546//PF03896//PF04147//PF04889	Secretin N-terminal domain//Gammaherpesvirus capsid protein//Fungal mating-type pheromone//Centromere protein B dimerisation domain//Sigma-70, non-essential region//Translocon-associated protein (TRAP), alpha subunit//Nop14-like family//Cwf15/Cwc15 cell cycle control protein	GO:0006352//GO:0009297//GO:0006355//GO:0000398//GO:0007165	DNA-dependent transcription, initiation//pilus assembly//regulation of transcription, DNA-dependent//mRNA splicing, via spliceosome//signal transduction	GO:0003676//GO:0003677//GO:0000772//GO:0003682//GO:0003700//GO:0016987	nucleic acid binding//DNA binding//mating pheromone activity//chromatin binding//sequence-specific DNA binding transcription factor activity//sigma factor activity	GO:0019028//GO:0005634//GO:0032040//GO:0019867//GO:0000785//GO:0016020//GO:0005783//GO:0000775//GO:0005681//GO:0005667	viral capsid//nucleus//small-subunit processome//outer membrane//chromatin//membrane//endoplasmic reticulum//chromosome, centromeric region//spliceosomal complex//transcription factor complex	--	--
comp90713_c0	963.961	308.977	1.6415	9.4238e-06	0.0020857	2456	148237844	NP_001085274.1	2772	0	WD repeat domain 3 [Xenopus laevis] >gi|62740248|gb|AAH94103.1| LOC443590 protein [Xenopus laevis]	K14556	DIP2, UTP12, WDR3	U3 small nucleolar RNA-associated protein 12	http://www.genome.jp/dbget-bin/www_bget?ko:K14556	Q9UNX4	2386	0	WD repeat-containing protein 3 OS=Homo sapiens GN=WDR3 PE=1 SV=1	PF00400//PF04053	WD domain, G-beta repeat//Coatomer WD associated region	GO:0006886//GO:0016192	intracellular protein transport//vesicle-mediated transport	GO:0005198//GO:0005515	structural molecule activity//protein binding	GO:0030117	membrane coat	KOG0306	WD40-repeat-containing subunit of the 18S rRNA processing complex
comp94744_c0	2657.65	7773.19	-1.5484	9.4494e-06	0.0020857	3932	118404496	NP_001072741.1	728	8.18231e-85	myelin protein P0 precursor [Xenopus (Silurana) tropicalis] >gi|239977509|sp|A0JM41.1|MYP0_XENTR RecName: Full=Myelin protein P0; AltName: Full=Myelin peripheral protein; Short=MPP; AltName: Full=Myelin protein zero; Flags: Precursor >gi|116487388|gb|AAI25730.1| hypothetical protein MGC146271 [Xenopus (Silurana) tropicalis]	K06770	MPZ	myelin protein zero	http://www.genome.jp/dbget-bin/www_bget?ko:K06770	A0JM41	728	5.52642e-86	Myelin protein P0 OS=Xenopus tropicalis GN=mpz PE=2 SV=1	PF08395//PF02480	7tm Chemosensory receptor//Alphaherpesvirus glycoprotein E	GO:0050909	sensory perception of taste	--	--	GO:0005886//GO:0043209//GO:0016021//GO:0016020	plasma membrane//myelin sheath//integral to membrane//membrane	--	--
comp85878_c1	3.95071	83.5461	-4.4024	9.6477e-06	0.0021184	1109	--	--	--	--	--	--	--	--	--	--	--	--	--	--	--	--	--	--	--	--	--	--	--
comp93958_c4	126.582	33.5746	1.9146	9.6938e-06	0.0021222	694	--	--	--	--	--	--	--	--	--	--	--	--	--	--	--	--	--	--	--	--	--	--	--
comp81808_c0	40.2373	149.008	-1.8888	9.8535e-06	0.0021508	1415	148232922	NP_001088472.1	1338	1.01471e-180	uncharacterized protein LOC495337 [Xenopus laevis] >gi|54311486|gb|AAH84799.1| LOC495337 protein [Xenopus laevis]	K09854	RASSF6	Ras association domain-containing protein 6	http://www.genome.jp/dbget-bin/www_bget?ko:K09854	Q6ZTQ3	920	1.75624e-118	Ras association domain-containing protein 6 OS=Homo sapiens GN=RASSF6 PE=1 SV=1	PF00788	Ras association (RalGDS/AF-6) domain	GO:0007165	signal transduction	--	--	--	--	--	--
comp92196_c0	374.351	1103.3	-1.5594	1.0111e-05	0.0022004	4840	156717308	NP_001096196.1	1572	0	sparc/osteonectin, cwcv and kazal-like domains proteoglycan (testican) 3 precursor [Xenopus (Silurana) tropicalis] >gi|134024392|gb|AAI35842.1| spock3 protein [Xenopus (Silurana) tropicalis]	K08136	SPOCK	sparc/osteonectin, cwcv and kazal-like domains proteoglycan (testican)	http://www.genome.jp/dbget-bin/www_bget?ko:K08136	Q9BQ16	1450	0	Testican-3 OS=Homo sapiens GN=SPOCK3 PE=1 SV=2	PF07648//PF13499//PF10591//PF13405//PF00050	Kazal-type serine protease inhibitor domain//EF-hand domain pair//Secreted protein acidic and rich in cysteine Ca binding region//EF-hand domain//Kazal-type serine protease inhibitor domain	GO:0007165	signal transduction	GO:0005515//GO:0005509	protein binding//calcium ion binding	GO:0005578	proteinaceous extracellular matrix	KOG3555	Ca2+-binding proteoglycan Testican
comp45145_c0	241.496	734.137	-1.604	1.0216e-05	0.0022166	3106	194018644	NP_001123408.1	820	3.77522e-95	angiopoietin-like 1 precursor [Xenopus (Silurana) tropicalis] >gi|189442205|gb|AAI67403.1| angptl1 protein [Xenopus (Silurana) tropicalis]	--	--	--	--	O95841	795	9.35614e-93	Angiopoietin-related protein 1 OS=Homo sapiens GN=ANGPTL1 PE=2 SV=1	--	--	GO:0007165	signal transduction	GO:0005102	receptor binding	GO:0005615	extracellular space	KOG2579	Ficolin and related extracellular proteins
comp72449_c0	1775.77	20.3072	6.4503	1.031e-05	0.0022306	739	157128793	XP_001661524.1	139	1.21285e-07	hypothetical protein AaeL_AAEL011238 [Aedes aegypti] >gi|108872476|gb|EAT36701.1| AAEL011238-PA [Aedes aegypti]	--	--	--	--	--	--	--	--	--	--	--	--	--	--	--	--	--	--
comp78729_c1	12.1769	62.3502	-2.3562	1.0544e-05	0.0022706	983	--	--	--	--	--	--	--	--	--	--	--	--	--	--	--	--	--	--	--	--	--	--	--
comp90308_c0	513.184	1551.36	-1.596	1.0557e-05	0.0022706	2278	163914453	NP_001106311.1	1464	0	sarcoglycan, beta (43kDa dystrophin-associated glycoprotein) [Xenopus laevis] >gi|159155863|gb|AAI54982.1| LOC100127262 protein [Xenopus laevis]	K12566	SGCB	beta-sarcoglycan	http://www.genome.jp/dbget-bin/www_bget?ko:K12566	Q5R9U1	1413	0	Beta-sarcoglycan OS=Pongo abelii GN=SGCB PE=2 SV=1	PF04790//PF06481	Sarcoglycan complex subunit protein//COX Aromatic Rich Motif	GO:0007010//GO:0022900//GO:0055114//GO:0006118	cytoskeleton organization//electron transport chain//oxidation-reduction process//electron transport	GO:0008827	cytochrome o ubiquinol oxidase activity	GO:0016012//GO:0009319//GO:0016021	sarcoglycan complex//cytochrome o ubiquinol oxidase complex//integral to membrane	--	--
comp92532_c0	316.697	78.7416	2.0079	1.079e-05	0.0023072	1642	187469758	AAI66971.1	181	1.79285e-12	c8g.1 protein [Xenopus (Silurana) tropicalis]	--	--	--	--	--	--	--	--	PF11531//PF01788//PF03973	Coactivator-associated arginine methyltransferase 1 N terminal//PsbJ//Triabin	GO:0030682//GO:0009405//GO:0015979	evasion or tolerance of host defense response//pathogenesis//photosynthesis	--	--	GO:0009523//GO:0016020//GO:0009539	photosystem II//membrane//photosystem II reaction center	--	--
comp94002_c0	113.657	374.476	-1.7202	1.076e-05	0.0023072	10612	315221168	NP_001186735.1	10688	0	laminin subunit alpha-1 precursor [Gallus gallus]	K05637	LAMA1_2	laminin, alpha 1/2	http://www.genome.jp/dbget-bin/www_bget?ko:K05637	P25391	9982	0	Laminin subunit alpha-1 OS=Homo sapiens GN=LAMA1 PE=1 SV=2	PF06008//PF00325//PF06056//PF04769//PF06481//PF06009	Laminin Domain I//Bacterial regulatory proteins, crp family//Putative ATPase subunit of terminase (gpP-like)//Mating-type protein MAT alpha 1//COX Aromatic Rich Motif//Laminin Domain II	GO:0019069//GO:0007155//GO:0055114//GO:0030334//GO:0022900//GO:0045995//GO:0006355//GO:0045895//GO:0006118//GO:0030155//GO:0007165//GO:0050794	viral capsid assembly//cell adhesion//oxidation-reduction process//regulation of cell migration//electron transport chain//regulation of embryonic development//regulation of transcription, DNA-dependent//positive regulation of mating-type specific transcription, DNA-dependent//electron transport//regulation of cell adhesion//signal transduction//regulation of cellular process	GO:0005488//GO:0000772//GO:0003677//GO:0005102//GO:0008827//GO:0005524//GO:0003700	binding//mating pheromone activity//DNA binding//receptor binding//cytochrome o ubiquinol oxidase activity//ATP binding//sequence-specific DNA binding transcription factor activity	GO:0005604//GO:0005634//GO:0016021//GO:0009319//GO:0005622//GO:0005667//GO:0043256//GO:0005606	basement membrane//nucleus//integral to membrane//cytochrome o ubiquinol oxidase complex//intracellular//transcription factor complex//laminin complex//laminin-1 complex	KOG1836	Extracellular matrix glycoprotein Laminin subunits alpha and gamma
comp83046_c0	4789.97	1584.44	1.596	1.0895e-05	0.002323	3861	126362005	AAI31886.1	1164	4.09695e-146	Unknown (protein for IMAGE:6317435) [Xenopus laevis]	K03031	PSMD8, RPN12	26S proteasome regulatory subunit N12	http://www.genome.jp/dbget-bin/www_bget?ko:K03031	Q5RE15	1119	1.93137e-140	26S proteasome non-ATPase regulatory subunit 8 (Fragment) OS=Pongo abelii GN=PSMD8 PE=2 SV=2	PF08369//PF06816	Proto-chlorophyllide reductase 57 kD subunit//NOTCH protein	GO:0055114//GO:0015995//GO:0030154//GO:0015979	oxidation-reduction process//chlorophyll biosynthetic process//cell differentiation//photosynthesis	GO:0016491	oxidoreductase activity	GO:0016021	integral to membrane	KOG3151	26S proteasome regulatory complex, subunit RPN12/PSMD8
comp93975_c0	243.106	955.524	-1.9747	1.0971e-05	0.0023324	5562	118404618	NP_001072760.1	505	1.53857e-54	protein phosphatase 1, regulatory subunit 12B [Xenopus (Silurana) tropicalis] >gi|116487480|gb|AAI25790.1| hypothetical protein MGC147400 [Xenopus (Silurana) tropicalis]	K06270	PPP1R12A, MYPT1	protein phosphatase 1 regulatory subunit 12A	http://www.genome.jp/dbget-bin/www_bget?ko:K06270	Q8BG95	343	6.22108e-31	Protein phosphatase 1 regulatory subunit 12B OS=Mus musculus GN=Ppp1r12b PE=1 SV=2	PF02465//PF01245	Flagellar hook-associated protein 2 N-terminus//Ribosomal protein L19	GO:0006412//GO:0042254	translation//ribosome biogenesis	GO:0003735	structural constituent of ribosome	GO:0009424//GO:0005840//GO:0005622	bacterial-type flagellum hook//ribosome//intracellular	KOG0505	Myosin phosphatase, regulatory subunit
comp92174_c1	34.4805	5.10392	2.7561	1.1436e-05	0.0024242	1807	170819724	ACB38666.1	504	4.62782e-52	reverse transcriptase [Daphnia pulex]	--	--	--	--	P03371	145	3.82953e-08	Pol polyprotein OS=Equine infectious anemia virus (strain Wyoming) GN=pol PE=3 SV=1	PF00078	Reverse transcriptase (RNA-dependent DNA polymerase)	GO:0006278	RNA-dependent DNA replication	GO:0003723//GO:0003964	RNA binding//RNA-directed DNA polymerase activity	--	--	KOG0017	FOG: Transposon-encoded proteins with TYA, reverse transcriptase, integrase domains in various combinations
comp84639_c0	84.3333	282.641	-1.7448	1.1592e-05	0.0024504	1971	147901628	NP_001090567.1	579	1.0769e-66	endothelin 1 precursor [Xenopus laevis] >gi|42405420|gb|AAS13535.1| endothelin-1 [Xenopus laevis]	K16366	EDN1	endothelin-1	http://www.genome.jp/dbget-bin/www_bget?ko:K16366	P29560	356	4.70975e-37	Endothelin-1 OS=Oryctolagus cuniculus GN=EDN1 PE=2 SV=1	PF01169//PF00322//PF05393	Uncharacterized protein family UPF0016//Endothelin family//Human adenovirus early E3A glycoprotein	GO:0019229	regulation of vasoconstriction	--	--	GO:0016021//GO:0016020//GO:0005576	integral to membrane//membrane//extracellular region	--	--
comp79764_c0	52.3671	189.444	-1.855	1.1774e-05	0.0024746	1139	58332840	NP_001011496.1	969	3.53077e-127	uncharacterized protein LOC496998 [Xenopus (Silurana) tropicalis] >gi|57033213|gb|AAH88888.1| hypothetical LOC496998 [Xenopus (Silurana) tropicalis]	--	--	--	--	O46640	830	2.90378e-107	Amine sulfotransferase OS=Oryctolagus cuniculus GN=SULT3A1 PE=1 SV=1	PF06433//PF00685	Methylamine dehydrogenase heavy chain (MADH)//Sulfotransferase domain	GO:0015947//GO:0055114	methane metabolic process//oxidation-reduction process	GO:0008146//GO:0030058	sulfotransferase activity//amine dehydrogenase activity	GO:0042597	periplasmic space	KOG1584	Sulfotransferase
comp90609_c0	126.158	409.984	-1.7003	1.1749e-05	0.0024746	2150	--	--	--	--	--	--	--	--	--	--	--	--	--	--	--	--	--	--	--	--	--	--	--
comp70918_c0	290.681	86.7527	1.7445	1.1828e-05	0.0024788	649	353409911	NP_001007937.2	545	1.19029e-67	dCTP pyrophosphatase 1 [Xenopus (Silurana) tropicalis]	--	--	--	--	Q9H773	332	1.00156e-36	dCTP pyrophosphatase 1 OS=Homo sapiens GN=DCTPP1 PE=1 SV=1	--	--	--	--	--	--	--	--	--	--
comp89846_c0	11087	2405.27	2.2046	1.1883e-05	0.0024833	1688	28436767	AAH46681.1	1893	0	Xgs protein, partial [Xenopus laevis]	K01915	glnA	glutamine synthetase	http://www.genome.jp/dbget-bin/www_bget?ko:K01915	P51121	1866	0	Glutamine synthetase OS=Xenopus laevis GN=glul PE=2 SV=1	PF03951//PF00120	Glutamine synthetase, beta-Grasp domain//Glutamine synthetase, catalytic domain	GO:0009252//GO:0006807//GO:0006542	peptidoglycan biosynthetic process//nitrogen compound metabolic process//glutamine biosynthetic process	GO:0004356	glutamate-ammonia ligase activity	--	--	KOG0683	Glutamine synthetase
comp87436_c0	93.5144	22.2714	2.07	1.2296e-05	0.0025623	2243	327280796	XP_003225137.1	487	1.42197e-51	PREDICTED: hemicentin-1-like [Anolis carolinensis]	--	--	--	--	P13596	365	1.42464e-34	Neural cell adhesion molecule 1 OS=Rattus norvegicus GN=Ncam1 PE=1 SV=1	PF07354//PF02480//PF05790//PF08254	Zona-pellucida-binding protein (Sp38)//Alphaherpesvirus glycoprotein E//Immunoglobulin C2-set domain//Threonine leader peptide	GO:0007339//GO:0031554//GO:0031556//GO:0009088//GO:0007155	binding of sperm to zona pellucida//regulation of DNA-dependent transcription, termination//transcriptional attenuation by ribosome//threonine biosynthetic process//cell adhesion	--	--	GO:0005576//GO:0016020//GO:0016021	extracellular region//membrane//integral to membrane	KOG3510	FOG: Immunoglobulin C-2 Type/fibronectin type III domains
comp29528_c0	1263.15	380.931	1.7294	1.2575e-05	0.0025984	572	345311688	XP_001519083.2	225	9.07215e-19	PREDICTED: zinc finger protein 398-like [Ornithorhynchus anatinus]	K09228	KRAB	KRAB domain-containing zinc finger protein	http://www.genome.jp/dbget-bin/www_bget?ko:K09228	Q6ZMS7	216	1.48526e-19	Protein ZNF783 OS=Homo sapiens GN=ZNF783 PE=1 SV=1	PF01352	KRAB box	GO:0006355	regulation of transcription, DNA-dependent	GO:0003676	nucleic acid binding	GO:0005622	intracellular	--	--
comp78655_c0	10.8947	57.1449	-2.391	1.2552e-05	0.0025984	850	--	--	--	--	--	--	--	--	--	--	--	--	--	--	--	--	--	--	--	--	--	--	--
comp81238_c0	10.1546	53.9307	-2.409	1.2539e-05	0.0025984	915	--	--	--	--	--	--	--	--	--	--	--	--	--	--	--	--	--	--	--	--	--	--	--
comp103785_c0	1.11953	20.3362	-4.1831	1.2684e-05	0.0026112	211	--	--	--	--	--	--	--	--	--	--	--	--	--	--	--	--	--	--	--	--	--	--	--
comp74699_c0	9.46281	49.7414	-2.3941	1.2708e-05	0.0026112	851	--	--	--	--	--	--	--	--	--	--	--	--	--	--	--	--	--	--	--	--	--	--	--
comp73822_c0	19.1847	356.358	-4.2153	1.2773e-05	0.0026172	628	--	--	--	--	--	--	--	--	--	--	--	--	--	PF01915//PF02480	Glycosyl hydrolase family 3 C-terminal domain//Alphaherpesvirus glycoprotein E	GO:0005975	carbohydrate metabolic process	GO:0004553	hydrolase activity, hydrolyzing O-glycosyl compounds	GO:0016020	membrane	--	--
comp91025_c1	65.2384	214.014	-1.7139	1.2915e-05	0.002639	2218	--	--	--	--	--	--	--	--	--	--	--	--	--	--	--	--	--	--	--	--	--	--	--
comp87748_c0	288.321	857.475	-1.5724	1.301e-05	0.0026436	3131	363732267	XP_001232113.2	2300	0	PREDICTED: LOW QUALITY PROTEIN: erythrocyte membrane protein band 4.1-like 2 [Gallus gallus]	K06107	EPB41, 4.1R	erythrocyte membrane protein band 4.1	http://www.genome.jp/dbget-bin/www_bget?ko:K06107	O43491	1743	0	Band 4.1-like protein 2 OS=Homo sapiens GN=EPB41L2 PE=1 SV=1	PF04382	SAB domain	GO:0030866	cortical actin cytoskeleton organization	GO:0008092	cytoskeletal protein binding	GO:0005856	cytoskeleton	KOG3527	Erythrocyte membrane protein 4.1 and related proteins of the ERM family
comp88531_c0	133.892	38.7901	1.7873	1.2988e-05	0.0026436	726	--	--	--	--	--	--	--	--	--	--	--	--	--	--	--	--	--	--	--	--	--	--	--
comp85437_c0	1241.98	410.619	1.5968	1.3073e-05	0.0026491	1988	56789550	AAH88513.1	1684	0	umps-prov protein, partial [Xenopus (Silurana) tropicalis]	K13421	UMPS	uridine monophosphate synthetase	http://www.genome.jp/dbget-bin/www_bget?ko:K13421	P13439	1545	0	Uridine 5'-monophosphate synthase OS=Mus musculus GN=Umps PE=2 SV=3	PF00215//PF00156	Orotidine 5'-phosphate decarboxylase / HUMPS family//Phosphoribosyl transferase domain	GO:0006207//GO:0009116//GO:0044205//GO:0006206	'de novo' pyrimidine nucleobase biosynthetic process//nucleoside metabolic process//'de novo' UMP biosynthetic process//pyrimidine nucleobase metabolic process	GO:0004590	orotidine-5'-phosphate decarboxylase activity	--	--	KOG1377	Uridine 5'- monophosphate synthase/orotate phosphoribosyltransferase
comp92638_c0	74873.1	10784.5	2.7955	1.3194e-05	0.0026664	2700	291398039	XP_002715635.1	673	1.30827e-74	PREDICTED: extracellular matrix protein 1 isoform 1 [Oryctolagus cuniculus]	--	--	--	--	Q62894	635	1.91744e-70	Extracellular matrix protein 1 OS=Rattus norvegicus GN=Ecm1 PE=2 SV=2	PF05782//PF00273	Extracellular matrix protein 1 (ECM1)//Serum albumin family	GO:0050896//GO:0050794//GO:0044699	response to stimulus//regulation of cellular process//single-organism process	GO:0005515	protein binding	GO:0005615//GO:0005576	extracellular space//extracellular region	--	--
comp44516_c0	23783.4	5024.82	2.2428	1.3465e-05	0.0027137	965	148238140	NP_001088410.1	579	1.81905e-67	keratin 17 [Xenopus laevis] >gi|54261641|gb|AAH84340.1| LOC495266 protein [Xenopus laevis]	K07604	KRT1	type I keratin, acidic	http://www.genome.jp/dbget-bin/www_bget?ko:K07604	Q6IFX2	567	5.67846e-67	Keratin, type I cytoskeletal 42 OS=Mus musculus GN=Krt42 PE=1 SV=1	PF08702//PF04977//PF04931//PF00038//PF10473//PF00170//PF01920	Fibrinogen alpha/beta chain family//Septum formation initiator//DNA polymerase phi//Intermediate filament protein//Leucine-rich repeats of kinetochore protein Cenp-F/LEK1//bZIP transcription factor//Prefoldin subunit	GO:0006355//GO:0030168//GO:0006457//GO:0007165//GO:0007049//GO:0006260//GO:0051258//GO:0006351	regulation of transcription, DNA-dependent//platelet activation//protein folding//signal transduction//cell cycle//DNA replication//protein polymerization//transcription, DNA-dependent	GO:0005198//GO:0003700//GO:0030674//GO:0051082//GO:0043565//GO:0003677//GO:0045502//GO:0005102//GO:0008134//GO:0003887//GO:0042803	structural molecule activity//sequence-specific DNA binding transcription factor activity//protein binding, bridging//unfolded protein binding//sequence-specific DNA binding//DNA binding//dynein binding//receptor binding//transcription factor binding//DNA-directed DNA polymerase activity//protein homodimerization activity	GO:0005882//GO:0005667//GO:0030286//GO:0016272//GO:0042575//GO:0005577	intermediate filament//transcription factor complex//dynein complex//prefoldin complex//DNA polymerase complex//fibrinogen complex	KOG0977	Nuclear envelope protein lamin, intermediate filament superfamily
comp81829_c0	128.181	411.676	-1.6833	1.3541e-05	0.0027214	1784	--	--	--	--	--	--	--	--	--	--	--	--	--	PF05529	B-cell receptor-associated protein 31-like	GO:0006886	intracellular protein transport	--	--	GO:0005783//GO:0016021	endoplasmic reticulum//integral to membrane	--	--
comp80679_c0	1.18573	19.9849	-4.0751	1.3686e-05	0.0027356	2258	182628299	Q6GM05.2	1564	0	RecName: Full=Lipid phosphate phosphatase-related protein type 5	--	--	--	--	Q6GM05	1564	0	Lipid phosphate phosphatase-related protein type 5 OS=Xenopus laevis GN=lppr5 PE=2 SV=2	PF01569//PF02322//PF03739	PAP2 superfamily//Cytochrome oxidase subunit II//Predicted permease YjgP/YjgQ family	GO:0008152//GO:0055114	metabolic process//oxidation-reduction process	GO:0016787//GO:0003824	hydrolase activity//catalytic activity	GO:0016020//GO:0016021	membrane//integral to membrane	KOG3030	Lipid phosphate phosphatase and related enzymes of the PAP2 family
comp92162_c1	89.6208	8.64375	3.3741	1.368e-05	0.0027356	1578	301606152	XP_002932703.1	199	3.48652e-14	PREDICTED: LINE-1 type transposase domain-containing protein 1-like [Xenopus (Silurana) tropicalis] >gi|301616337|ref|XP_002937619.1| PREDICTED: LINE-1 type transposase domain-containing protein 1-like [Xenopus (Silurana) tropicalis]	--	--	--	--	--	--	--	--	--	--	--	--	--	--	--	--	--	--
comp78761_c0	3395.44	10126	-1.5764	1.3769e-05	0.0027448	2588	301613500	XP_002936246.1	222	1.03582e-15	PREDICTED: collagen alpha-1(XII) chain-like [Xenopus (Silurana) tropicalis]	--	--	--	--	P13944	176	1.58355e-11	Collagen alpha-1(XII) chain OS=Gallus gallus GN=COL12A1 PE=1 SV=3	PF02805	Metal binding domain of Ada	GO:0006281//GO:0006355	DNA repair//regulation of transcription, DNA-dependent	GO:0008168//GO:0003677//GO:0008270	methyltransferase activity//DNA binding//zinc ion binding	--	--	--	--
comp77944_c0	10.1201	160.442	-3.9868	1.3823e-05	0.0027481	538	--	--	--	--	--	--	--	--	--	--	--	--	--	--	--	--	--	--	--	--	--	--	--
comp91831_c1	5645.51	1904.76	1.5675	1.4362e-05	0.0028399	2317	62858477	NP_001016940.1	413	1.49821e-44	defender against cell death 1 [Xenopus (Silurana) tropicalis] >gi|89268204|emb|CAJ82734.1| defender against cell death 1 [Xenopus (Silurana) tropicalis] >gi|138519764|gb|AAI35131.1| defender against cell death 1 [Xenopus (Silurana) tropicalis]	K12668	OST2, DAD1	oligosaccharyltransferase complex subunit epsilon	http://www.genome.jp/dbget-bin/www_bget?ko:K12668	P46967	410	2.68155e-45	Dolichyl-diphosphooligosaccharide--protein glycosyltransferase subunit dad1 OS=Xenopus laevis GN=dad1 PE=3 SV=1	PF04771//PF02109	Chicken anaemia virus VP-3 protein//DAD family	GO:0019051//GO:0006486//GO:0018279	induction by virus of host apoptotic process//protein glycosylation//protein N-linked glycosylation via asparagine	GO:0004579//GO:0004576	dolichyl-diphosphooligosaccharide-protein glycotransferase activity//oligosaccharyl transferase activity	GO:0008250//GO:0016021//GO:0042025	oligosaccharyltransferase complex//integral to membrane//host cell nucleus	KOG1746	Defender against cell death protein/oligosaccharyltransferase, epsilon subunit
comp93201_c3	21.7253	89.1312	-2.0366	1.4346e-05	0.0028399	2418	--	--	--	--	--	--	--	--	--	--	--	--	--	--	--	--	--	--	--	--	--	--	--
comp89394_c2	367.018	117.019	1.6491	1.4579e-05	0.0028597	1959	5262975	CAB45875.1	1271	6.15685e-165	Frizzled 7 protein [Xenopus laevis]	K02432	FZD1_7, fz	frizzled 1/7	http://www.genome.jp/dbget-bin/www_bget?ko:K02432	Q5BL72	1267	1.51991e-165	Frizzled-7 OS=Xenopus tropicalis GN=fzd7 PE=2 SV=1	PF01534//PF01529	Frizzled/Smoothened family membrane region//DHHC palmitoyltransferase	GO:0007166	cell surface receptor signaling pathway	GO:0008270	zinc ion binding	GO:0016020	membrane	KOG3577	Smoothened and related G-protein-coupled receptors
comp92088_c1	103.047	26.8805	1.9387	1.4512e-05	0.0028597	3486	301608156	XP_002933667.1	2733	0	PREDICTED: frizzled-9-like [Xenopus (Silurana) tropicalis]	K02842	FZD9_10	frizzled 9/10	http://www.genome.jp/dbget-bin/www_bget?ko:K02842	Q9R216	2014	0	Frizzled-9 OS=Mus musculus GN=Fzd9 PE=2 SV=1	PF01392//PF01534//PF00002	Fz domain//Frizzled/Smoothened family membrane region//7 transmembrane receptor (Secretin family)	GO:0007186//GO:0007275//GO:0007166//GO:0007165//GO:0016055	G-protein coupled receptor signaling pathway//multicellular organismal development//cell surface receptor signaling pathway//signal transduction//Wnt receptor signaling pathway	GO:0004930//GO:0005515//GO:0042813	G-protein coupled receptor activity//protein binding//Wnt-activated receptor activity	GO:0016021//GO:0016020	integral to membrane//membrane	KOG3577	Smoothened and related G-protein-coupled receptors
comp95444_c0	38.8549	6.28694	2.6277	1.4557e-05	0.0028597	1435	221090321	XP_002161052.1	634	1.67292e-75	PREDICTED: gypsy retrotransposon integrase-like protein 1-like [Hydra magnipapillata]	--	--	--	--	Q9NXP7	443	8.0037e-47	Gypsy retrotransposon integrase-like protein 1 OS=Homo sapiens GN=GIN1 PE=2 SV=3	PF01844//PF00665	HNH endonuclease//Integrase core domain	GO:0015074	DNA integration	GO:0003676//GO:0004519	nucleic acid binding//endonuclease activity	--	--	KOG0017	FOG: Transposon-encoded proteins with TYA, reverse transcriptase, integrase domains in various combinations
comp74420_c0	320.728	1022.25	-1.6723	1.5378e-05	0.0030084	1515	301610564	XP_002934816.1	1440	0	PREDICTED: NADP-dependent alcohol dehydrogenase-like [Xenopus (Silurana) tropicalis]	K13951	ADH1_7	alcohol dehydrogenase 1/7	http://www.genome.jp/dbget-bin/www_bget?ko:K13951	O57380	1311	6.86381e-177	NADP-dependent alcohol dehydrogenase OS=Pelophylax perezi GN=ADH8 PE=1 SV=3	PF08240//PF00107	Alcohol dehydrogenase GroES-like domain//Zinc-binding dehydrogenase	GO:0055114	oxidation-reduction process	GO:0008270//GO:0016491//GO:0000166//GO:0046872	zinc ion binding//oxidoreductase activity//nucleotide binding//metal ion binding	--	--	KOG0022	Alcohol dehydrogenase, class III
comp82823_c0	668.587	1.31605	8.9888	1.559e-05	0.0030419	728	--	--	--	--	--	--	--	--	--	--	--	--	--	--	--	--	--	--	--	--	--	--	--
comp93227_c0	10.5315	56.6036	-2.4262	1.5815e-05	0.0030776	1315	--	--	--	--	--	--	--	--	--	--	--	--	--	--	--	--	--	--	--	--	--	--	--
comp84307_c0	2247.92	6682.03	-1.5717	1.6022e-05	0.0031097	2602	301613984	XP_002936471.1	3074	0	PREDICTED: coagulation factor XIII A chain-like [Xenopus (Silurana) tropicalis]	K03917	F13A1	coagulation factor XIII A1 polypeptide	http://www.genome.jp/dbget-bin/www_bget?ko:K03917	P00488	2585	0	Coagulation factor XIII A chain OS=Homo sapiens GN=F13A1 PE=1 SV=4	PF00751//PF00868//PF01345//PF00927	DM DNA binding domain//Transglutaminase family//Domain of unknown function DUF11//Transglutaminase family, C-terminal ig like domain	GO:0018149//GO:0006355	peptide cross-linking//regulation of transcription, DNA-dependent	GO:0043565//GO:0046872//GO:0003810	sequence-specific DNA binding//metal ion binding//protein-glutamine gamma-glutamyltransferase activity	GO:0005727	extrachromosomal circular DNA	--	--
comp77132_c3	11.8824	0	Inf	1.6393e-05	0.0031733	1273	--	--	--	--	--	--	--	--	--	--	--	--	--	--	--	--	--	--	--	--	--	--	--
comp90613_c0	140.972	39.3217	1.842	1.6478e-05	0.0031813	3344	301623378	XP_002940996.1	3047	0	PREDICTED: valyl-tRNA synthetase, mitochondrial-like [Xenopus (Silurana) tropicalis]	K01873	VARS, valS	valyl-tRNA synthetase	http://www.genome.jp/dbget-bin/www_bget?ko:K01873	Q3U2A8	2778	0	Valine--tRNA ligase, mitochondrial OS=Mus musculus GN=Vars2 PE=2 SV=2	PF00750//PF09334//PF00133//PF00579//PF08264//PF13603	tRNA synthetases class I (R)//tRNA synthetases class I (M)//tRNA synthetases class I (I, L, M and V)//tRNA synthetases class I (W and Y)//Anticodon-binding domain of tRNA//Leucyl-tRNA synthetase, Domain 2	GO:0006420//GO:0006418//GO:0006525//GO:0006560	arginyl-tRNA aminoacylation//tRNA aminoacylation for protein translation//arginine metabolic process//proline metabolic process	GO:0002161//GO:0005524//GO:0004814//GO:0004812//GO:0000166	aminoacyl-tRNA editing activity//ATP binding//arginine-tRNA ligase activity//aminoacyl-tRNA ligase activity//nucleotide binding	--	--	KOG0432	Valyl-tRNA synthetase
comp83634_c0	12.7086	60.0835	-2.2412	1.6525e-05	0.0031821	780	--	--	--	--	--	--	--	--	--	--	--	--	--	--	--	--	--	--	--	--	--	--	--
comp89866_c1	18.3972	79.251	-2.1069	1.6619e-05	0.0031918	1922	--	--	--	--	--	--	--	--	--	--	--	--	--	--	--	--	--	--	--	--	--	--	--
comp71788_c0	1564.93	543.842	1.5248	1.6841e-05	0.0032261	2855	301624424	XP_002941506.1	1537	0	PREDICTED: LOW QUALITY PROTEIN: neuroblast differentiation-associated protein AHNAK [Xenopus (Silurana) tropicalis]	--	--	--	--	Q09666	1176	2.55956e-135	Neuroblast differentiation-associated protein AHNAK OS=Homo sapiens GN=AHNAK PE=1 SV=2	PF13180//PF00595	PDZ domain//PDZ domain (Also known as DHR or GLGF)	--	--	GO:0005515	protein binding	--	--	--	--
comp74777_c0	427.667	2465.01	-2.527	1.6913e-05	0.0032315	835	58331927	NP_001011063.1	359	7.68916e-39	leucine rich repeat containing 20 [Xenopus (Silurana) tropicalis] >gi|54038208|gb|AAH84442.1| leucine rich repeat containing 20 [Xenopus (Silurana) tropicalis]	--	--	--	--	Q8TCA0	296	1.37677e-30	Leucine-rich repeat-containing protein 20 OS=Homo sapiens GN=LRRC20 PE=2 SV=1	PF00560	Leucine Rich Repeat	--	--	GO:0005515	protein binding	--	--	KOG4579	Leucine-rich repeat (LRR) protein associated with apoptosis in muscle tissue
comp86625_c1	10.1221	53.933	-2.4137	1.7208e-05	0.0032793	595	--	--	--	--	--	--	--	--	--	--	--	--	--	--	--	--	--	--	--	--	--	--	--
comp65996_c0	311.469	99.2917	1.6493	1.7507e-05	0.003326	783	156717456	NP_001096268.1	482	7.34467e-58	uncharacterized protein LOC100124833 [Xenopus (Silurana) tropicalis] >gi|134024064|gb|AAI35487.1| LOC100124833 protein [Xenopus (Silurana) tropicalis]	--	--	--	--	Q9Z2P4	315	4.798e-34	Regulator of cell cycle RGCC OS=Rattus norvegicus GN=Rgcc PE=1 SV=1	PF04464	CDP-Glycerol:Poly(glycerophosphate) glycerophosphotransferase	--	--	GO:0047355	CDP-glycerol glycerophosphotransferase activity	GO:0016020	membrane	--	--
comp95669_c0	165.025	49.3952	1.7402	1.7543e-05	0.003326	5649	301617227	XP_002938052.1	4384	0	PREDICTED: deleted in lung and esophageal cancer protein 1-like [Xenopus (Silurana) tropicalis]	--	--	--	--	Q9Y238	2523	0	Deleted in lung and esophageal cancer protein 1 OS=Homo sapiens GN=DLEC1 PE=2 SV=2	PF04692//PF05699//PF00635	Platelet-derived growth factor, N terminal region//hAT family C-terminal dimerisation region//MSP (Major sperm protein) domain	GO:0007165//GO:0008283//GO:0040007	signal transduction//cell proliferation//growth	GO:0008083//GO:0046983//GO:0005198	growth factor activity//protein dimerization activity//structural molecule activity	GO:0016020	membrane	--	--
comp84447_c0	54.2281	11.0705	2.2923	1.7837e-05	0.0033642	2160	431900769	ELK08210.1	2237	0	PHD finger protein 19 [Pteropus alecto]	K11486	PHF19, PCL3	polycomb-like protein 3	http://www.genome.jp/dbget-bin/www_bget?ko:K11486	Q5T6S3	2210	0	PHD finger protein 19 OS=Homo sapiens GN=PHF19 PE=1 SV=1	PF00628	PHD-finger	--	--	GO:0005515	protein binding	--	--	KOG4323	Polycomb-like PHD Zn-finger protein
comp91079_c0	187.138	570.878	-1.6091	1.7794e-05	0.0033642	4327	301625478	XP_002941933.1	3728	0	PREDICTED: zinc finger protein 628-like [Xenopus (Silurana) tropicalis]	--	--	--	--	A6NN14	1327	5.99856e-158	Zinc finger protein 729 OS=Homo sapiens GN=ZNF729 PE=2 SV=3	PF00096//PF03362//PF07649	Zinc finger, C2H2 type//Herpesvirus UL47 protein//C1-like domain	GO:0055114//GO:0006355	oxidation-reduction process//regulation of transcription, DNA-dependent	GO:0046872//GO:0047134	metal ion binding//protein-disulfide reductase activity	--	--	--	--
comp81487_c0	56.5817	191.058	-1.7556	1.8311e-05	0.0034448	1660	113205844	NP_001037963.1	308	2.42776e-30	protransforming growth factor alpha-like precursor [Xenopus (Silurana) tropicalis] >gi|89273800|emb|CAJ81667.1| putative novel protein [Xenopus (Silurana) tropicalis] >gi|165971106|gb|AAI58294.1| LOC733728 protein [Xenopus (Silurana) tropicalis]	K08774	TGFA	transforming growth factor, alpha	http://www.genome.jp/dbget-bin/www_bget?ko:K08774	Q06922	199	2.48625e-16	Protransforming growth factor alpha OS=Sus scrofa GN=TGFA PE=2 SV=1	PF00008	EGF-like domain	--	--	GO:0005515	protein binding	--	--	--	--
comp59944_c0	1567.8	520.913	1.5896	1.8434e-05	0.0034539	640	395528073	XP_003766157.1	455	8.57463e-55	PREDICTED: RING-box protein 2 [Sarcophilus harrisii]	K10611	RBX2, ROC2, RNF7	RING-box protein 2	http://www.genome.jp/dbget-bin/www_bget?ko:K10611	Q9UBF6	441	9.76935e-54	RING-box protein 2 OS=Homo sapiens GN=RNF7 PE=1 SV=1	PF00097//PF12861//PF12678//PF14634//PF13639	Zinc finger, C3HC4 type (RING finger)//Anaphase-promoting complex subunit 11 RING-H2 finger//RING-H2 zinc finger//zinc-RING finger domain//Ring finger domain	GO:0016567	protein ubiquitination	GO:0005515//GO:0046872//GO:0004842//GO:0008270	protein binding//metal ion binding//ubiquitin-protein ligase activity//zinc ion binding	GO:0005680	anaphase-promoting complex	KOG2930	SCF ubiquitin ligase, Rbx1 component
comp85019_c0	51.9495	186.596	-1.8447	1.8453e-05	0.0034539	477	--	--	--	--	--	--	--	--	--	--	--	--	--	--	--	--	--	--	--	--	--	--	--
comp90174_c1	37.0825	139.617	-1.9127	1.9276e-05	0.0035988	3031	301623484	XP_002941051.1	2665	0	PREDICTED: matrix-remodeling-associated protein 5-like [Xenopus (Silurana) tropicalis]	--	--	--	--	Q9NR99	2179	0	Matrix-remodeling-associated protein 5 OS=Homo sapiens GN=MXRA5 PE=2 SV=3	PF07354//PF06652	Zona-pellucida-binding protein (Sp38)//Methuselah N-terminus	GO:0006950//GO:0007339//GO:0007186	response to stress//binding of sperm to zona pellucida//G-protein coupled receptor signaling pathway	GO:0004930	G-protein coupled receptor activity	GO:0005576	extracellular region	KOG0619	FOG: Leucine rich repeat
comp95700_c0	1223.46	3589.14	-1.5527	1.9348e-05	0.003603	4957	301616647	XP_002937768.1	5065	0	PREDICTED: aldehyde oxidase-like [Xenopus (Silurana) tropicalis]	K00157	AOX	aldehyde oxidase	http://www.genome.jp/dbget-bin/www_bget?ko:K00157	Q06278	4380	0	Aldehyde oxidase OS=Homo sapiens GN=AOX1 PE=2 SV=2	PF01799//PF00111//PF02738//PF00941//PF13085	[2Fe-2S] binding domain//2Fe-2S iron-sulfur cluster binding domain//Molybdopterin-binding domain of aldehyde dehydrogenase//FAD binding domain in molybdopterin dehydrogenase//2Fe-2S iron-sulfur cluster binding domain	GO:0055114//GO:0006040//GO:0006118	oxidation-reduction process//amino sugar metabolic process//electron transport	GO:0046872//GO:0051287//GO:0051536//GO:0005506//GO:0009055//GO:0016491//GO:0008762//GO:0050660//GO:0043546	metal ion binding//NAD binding//iron-sulfur cluster binding//iron ion binding//electron carrier activity//oxidoreductase activity//UDP-N-acetylmuramate dehydrogenase activity//flavin adenine dinucleotide binding//molybdopterin cofactor binding	--	--	KOG0430	Xanthine dehydrogenase
comp77380_c0	58.6075	196.283	-1.7438	1.9569e-05	0.0036258	1155	403254447	XP_003919978.1	228	1.39842e-18	PREDICTED: mucin-15 [Saimiri boliviensis boliviensis]	--	--	--	--	Q8N387	226	1.66737e-19	Mucin-15 OS=Homo sapiens GN=MUC15 PE=2 SV=2	PF15323//PF00695//PF00922//PF05808//PF05478	Developmental protein//Major surface antigen from hepadnavirus//Vesiculovirus phosphoprotein//Podoplanin//Prominin	GO:0048598//GO:0006144//GO:0016032	embryonic morphogenesis//purine nucleobase metabolic process//viral process	GO:0003968	RNA-directed RNA polymerase activity	GO:0016021//GO:0072669//GO:0031379	integral to membrane//tRNA-splicing ligase complex//RNA-directed RNA polymerase complex	--	--
comp77453_c0	725.391	236.496	1.6169	1.952e-05	0.0036258	377	--	--	--	--	--	--	--	--	--	--	--	--	--	--	--	--	--	--	--	--	--	--	--
comp79530_c0	70.4073	229.919	-1.7073	1.9637e-05	0.0036294	525	--	--	--	--	--	--	--	--	--	--	--	--	--	PF01020	Ribosomal L40e family	GO:0006412//GO:0042254	translation//ribosome biogenesis	GO:0003735	structural constituent of ribosome	GO:0005840	ribosome	--	--
comp74280_c0	2556.9	872.351	1.5514	1.9758e-05	0.0036425	2051	147901618	NP_001080067.1	2831	0	ATP-binding cassette, sub-family F (GCN20), member 2 [Xenopus laevis] >gi|28436765|gb|AAH46677.1| Abcf2-prov protein [Xenopus laevis]	K06185	ABCF2	ATP-binding cassette, subfamily F, member 2	http://www.genome.jp/dbget-bin/www_bget?ko:K06185	Q9UG63	2697	0	ATP-binding cassette sub-family F member 2 OS=Homo sapiens GN=ABCF2 PE=1 SV=2	PF08477//PF00350//PF07728//PF07571//PF00004//PF03193//PF01926//PF00910//PF00005//PF06414	Miro-like protein//Dynamin family//AAA domain (dynein-related subfamily)//Protein of unknown function (DUF1546)//ATPase family associated with various cellular activities (AAA)//Protein of unknown function, DUF258//50S ribosome-binding GTPase//RNA helicase//ABC transporter//Zeta toxin	GO:0006200//GO:0051090//GO:0007264	ATP catabolic process//regulation of sequence-specific DNA binding transcription factor activity//small GTPase mediated signal transduction	GO:0016301//GO:0003723//GO:0005524//GO:0003724//GO:0003924//GO:0016887//GO:0005525	kinase activity//RNA binding//ATP binding//RNA helicase activity//GTPase activity//ATPase activity//GTP binding	GO:0005622//GO:0005634	intracellular//nucleus	KOG0927	Predicted transporter (ABC superfamily)
comp42542_c0	80.4119	261.308	-1.7003	1.9824e-05	0.0036457	1205	166796561	AAI58915.1	629	5.78155e-75	LOC100145117 protein [Xenopus (Silurana) tropicalis]	--	--	--	--	Q66H73	573	3.75452e-66	Coiled-coil domain-containing protein 82 OS=Rattus norvegicus GN=Ccdc82 PE=2 SV=1	PF04091	Exocyst complex subunit Sec15-like	GO:0006904	vesicle docking involved in exocytosis	--	--	GO:0000145	exocyst	--	--
comp88456_c0	557.165	2612.28	-2.2291	2.0352e-05	0.0037334	2559	71896155	NP_001025590.1	1057	2.10212e-134	coiled-coil domain-containing protein 3 precursor [Xenopus (Silurana) tropicalis] >gi|60551275|gb|AAH91039.1| ccdc3 protein [Xenopus (Silurana) tropicalis]	--	--	--	--	Q9D6Y1	804	2.65815e-98	Coiled-coil domain-containing protein 3 OS=Mus musculus GN=Ccdc3 PE=1 SV=1	PF01496//PF04799//PF00170//PF01763	V-type ATPase 116kDa subunit family//fzo-like conserved region//bZIP transcription factor//Herpesvirus UL6 like	GO:0015992//GO:0006323//GO:0006355//GO:0006184//GO:0008053//GO:0015991	proton transport//DNA packaging//regulation of transcription, DNA-dependent//GTP catabolic process//mitochondrial fusion//ATP hydrolysis coupled proton transport	GO:0015078//GO:0043565//GO:0003700//GO:0003924	hydrogen ion transmembrane transporter activity//sequence-specific DNA binding//sequence-specific DNA binding transcription factor activity//GTPase activity	GO:0016021//GO:0033179//GO:0005667//GO:0005741	integral to membrane//proton-transporting V-type ATPase, V0 domain//transcription factor complex//mitochondrial outer membrane	--	--
comp65747_c0	8.54139	46.8981	-2.457	2.0703e-05	0.0037883	870	--	--	--	--	--	--	--	--	--	--	--	--	--	--	--	--	--	--	--	--	--	--	--
comp85839_c1	26.461	103.393	-1.9662	2.0973e-05	0.0038281	1804	--	--	--	--	--	--	--	--	--	--	--	--	--	--	--	--	--	--	--	--	--	--	--
comp57490_c0	18.2323	78.6902	-2.1097	2.1162e-05	0.003842	822	301608734	XP_002933952.1	463	1.20123e-52	PREDICTED: c-type lectin domain family 4 member K-like [Xenopus (Silurana) tropicalis]	--	--	--	--	P02707	244	3.70591e-23	Hepatic lectin OS=Gallus gallus PE=1 SV=1	PF05190//PF00059	MutS family domain IV//Lectin C-type domain	GO:0006298	mismatch repair	GO:0030983//GO:0005524//GO:0030246	mismatched DNA binding//ATP binding//carbohydrate binding	--	--	KOG4297	C-type lectin
comp75577_c0	17.7064	77.7633	-2.1348	2.1196e-05	0.003842	1243	--	--	--	--	--	--	--	--	--	--	--	--	--	--	--	--	--	--	--	--	--	--	--
comp89270_c6	851.534	2583.5	-1.6012	2.1257e-05	0.003842	3685	326667024	XP_003198456.1	379	1.46232e-37	PREDICTED: gastrula zinc finger protein XlCGF57.1-like [Danio rerio]	K09228	KRAB	KRAB domain-containing zinc finger protein	http://www.genome.jp/dbget-bin/www_bget?ko:K09228	Q76KX8	387	4.09471e-37	Zinc finger protein 534 OS=Homo sapiens GN=ZNF534 PE=2 SV=1	PF01096//PF01429//PF13746//PF01155//PF05495//PF05443//PF00096//PF13237	Transcription factor S-II (TFIIS)//Methyl-CpG binding domain//4Fe-4S dicluster domain//Hydrogenase expression/synthesis hypA family//CHY zinc finger//ROS/MUCR transcriptional regulator protein//Zinc finger, C2H2 type//4Fe-4S dicluster domain	GO:0006351//GO:0006464//GO:0006355	transcription, DNA-dependent//cellular protein modification process//regulation of transcription, DNA-dependent	GO:0016151//GO:0008270//GO:0051536//GO:0046872//GO:0003677//GO:0003676	nickel cation binding//zinc ion binding//iron-sulfur cluster binding//metal ion binding//DNA binding//nucleic acid binding	GO:0005634	nucleus	--	--
comp92201_c1	1939.51	5687.76	-1.5522	2.1231e-05	0.003842	2087	56118358	NP_001007958.1	1768	0	ubiquitin-conjugating enzyme E2 variant 3 [Xenopus (Silurana) tropicalis] >gi|82198472|sp|Q66KB7.1|UEVLD_XENTR RecName: Full=Ubiquitin-conjugating enzyme E2 variant 3; Short=UEV-3; AltName: Full=EV and lactate/malate dehydrogenase domain-containing protein >gi|51513496|gb|AAH80471.1| MGC89756 protein [Xenopus (Silurana) tropicalis]	--	--	--	--	Q66KB7	1768	0	Ubiquitin-conjugating enzyme E2 variant 3 OS=Xenopus tropicalis GN=uevld PE=2 SV=1	PF02866//PF05743//PF00056	lactate/malate dehydrogenase, alpha/beta C-terminal domain//UEV domain//lactate/malate dehydrogenase, NAD binding domain	GO:0055114//GO:0006464//GO:0044262//GO:0015031	oxidation-reduction process//cellular protein modification process//cellular carbohydrate metabolic process//protein transport	GO:0000166//GO:0016616//GO:0016491	nucleotide binding//oxidoreductase activity, acting on the CH-OH group of donors, NAD or NADP as acceptor//oxidoreductase activity	--	--	KOG2391	Vacuolar sorting protein/ubiquitin receptor VPS23
comp88688_c0	209.434	641.447	-1.6148	2.1799e-05	0.0039302	3703	301616963	XP_002937917.1	1395	1.01125e-171	PREDICTED: uncharacterized protein C2orf55-like [Xenopus (Silurana) tropicalis]	--	--	--	--	Q6NV74	460	2.68816e-45	Uncharacterized protein KIAA1211-like OS=Homo sapiens GN=KIAA1211L PE=1 SV=3	--	--	--	--	--	--	--	--	--	--
comp66477_c1	22.1875	1.58212	3.8098	2.1933e-05	0.0039447	915	--	--	--	--	--	--	--	--	--	--	--	--	--	--	--	--	--	--	--	--	--	--	--
comp92799_c0	135.749	424.477	-1.6447	2.2107e-05	0.0039663	1412	338728766	XP_001917366.2	1441	0	PREDICTED: aldehyde oxidase, partial [Equus caballus]	K00157	AOX	aldehyde oxidase	http://www.genome.jp/dbget-bin/www_bget?ko:K00157	Q06278	1425	0	Aldehyde oxidase OS=Homo sapiens GN=AOX1 PE=2 SV=2	PF00941//PF00111//PF01799	FAD binding domain in molybdopterin dehydrogenase//2Fe-2S iron-sulfur cluster binding domain//[2Fe-2S] binding domain	GO:0006118//GO:0055114	electron transport//oxidation-reduction process	GO:0051536//GO:0046872//GO:0016491//GO:0009055	iron-sulfur cluster binding//metal ion binding//oxidoreductase activity//electron carrier activity	--	--	KOG0430	Xanthine dehydrogenase
comp95364_c0	281.247	996.959	-1.8257	2.2843e-05	0.0040883	2790	--	--	--	--	--	--	--	--	--	--	--	--	--	--	--	--	--	--	--	--	--	--	--
comp84891_c0	200.109	612.241	-1.6133	2.335e-05	0.0041492	2001	148223525	NP_001080094.1	1886	0	islet cell autoantigen 1, 69kDa [Xenopus laevis] >gi|27371259|gb|AAH41225.1| Ica1-prov protein [Xenopus laevis]	--	--	--	--	Q05084	1546	0	Islet cell autoantigen 1 OS=Homo sapiens GN=ICA1 PE=1 SV=2	PF06456//PF08375	Arfaptin-like domain//Proteasome regulatory subunit C-terminal	GO:0042176	regulation of protein catabolic process	GO:0019904//GO:0030234	protein domain specific binding//enzyme regulator activity	GO:0000502	proteasome complex	KOG3891	Secretory vesicle-associated protein ICA69, contains Arfaptin domain
comp88965_c0	388.766	1116.36	-1.5218	2.3349e-05	0.0041492	2900	301624403	XP_002941495.1	1575	0	PREDICTED: scavenger receptor class A member 5-like [Xenopus (Silurana) tropicalis]	--	--	--	--	Q6ZMJ2	1115	1.0592e-139	Scavenger receptor class A member 5 OS=Homo sapiens GN=SCARA5 PE=2 SV=1	PF00530//PF09302//PF04513	Scavenger receptor cysteine-rich domain//XLF (XRCC4-like factor)//Baculovirus polyhedron envelope protein, PEP, C terminus	GO:0007165//GO:0006281	signal transduction//DNA repair	GO:0005198//GO:0005044	structural molecule activity//scavenger receptor activity	GO:0019031//GO:0005634//GO:0019028//GO:0016020	viral envelope//nucleus//viral capsid//membrane	KOG3544	Collagens (type IV and type XIII), and related proteins
comp93110_c0	2746.87	7752.41	-1.4969	2.3353e-05	0.0041492	9249	188528929	NP_001120890.1	3625	0	cadherin 2, type 1, N-cadherin (neuronal) precursor [Xenopus (Silurana) tropicalis] >gi|183985680|gb|AAI66196.1| cdh2 protein [Xenopus (Silurana) tropicalis]	K06736	CDH2, NCAD	cadherin 2, type 1, N-cadherin	http://www.genome.jp/dbget-bin/www_bget?ko:K06736	P33147	3605	0	Neural cadherin-2 OS=Xenopus laevis PE=2 SV=1	PF01410//PF01049//PF00509//PF00028	Fibrillar collagen C-terminal domain//Cadherin cytoplasmic region//Haemagglutinin//Cadherin domain	GO:0007165//GO:0019064//GO:0007156	signal transduction//viral entry into host cell via membrane fusion with the plasma membrane//homophilic cell adhesion	GO:0005509//GO:0046789//GO:0005201	calcium ion binding//host cell surface receptor binding//extracellular matrix structural constituent	GO:0005581//GO:0005578//GO:0016021//GO:0016020//GO:0019031//GO:0005886//GO:0009986	collagen//proteinaceous extracellular matrix//integral to membrane//membrane//viral envelope//plasma membrane//cell surface	KOG3594	FOG: Cadherin repeats
comp72331_c0	60.9182	283.333	-2.2176	2.3428e-05	0.0041526	507	--	--	--	--	--	--	--	--	--	--	--	--	--	--	--	--	--	--	--	--	--	--	--
comp101246_c0	219.192	675.474	-1.6237	2.3582e-05	0.00417	229	410981095	XP_003996908.1	274	1.2311e-27	PREDICTED: keratin, type I cytoskeletal 19 [Felis catus]	K07604	KRT1	type I keratin, acidic	http://www.genome.jp/dbget-bin/www_bget?ko:K07604	Q04695	264	2.67203e-27	Keratin, type I cytoskeletal 17 OS=Homo sapiens GN=KRT17 PE=1 SV=2	PF00038	Intermediate filament protein	--	--	GO:0005198	structural molecule activity	GO:0005882	intermediate filament	--	--
comp87307_c0	2414.07	834.129	1.5331	2.365e-05	0.0041719	2299	327261381	XP_003215509.1	984	7.18473e-125	PREDICTED: rho-related GTP-binding protein RhoB-like [Anolis carolinensis]	K07856	RHOB	Ras homolog gene family, member B	http://www.genome.jp/dbget-bin/www_bget?ko:K07856	P62747	960	2.49847e-123	Rho-related GTP-binding protein RhoB OS=Rattus norvegicus GN=Rhob PE=1 SV=1	PF00025//PF08477//PF04670//PF00071//PF00009	ADP-ribosylation factor family//Miro-like protein//Gtr1/RagA G protein conserved region//Ras family//Elongation factor Tu GTP binding domain	GO:0007264	small GTPase mediated signal transduction	GO:0003924//GO:0005525	GTPase activity//GTP binding	GO:0005622//GO:0005737//GO:0005634	intracellular//cytoplasm//nucleus	KOG0393	Ras-related small GTPase, Rho type
comp64619_c1	17.9053	76.5238	-2.0955	2.4394e-05	0.0042881	1122	--	--	--	--	--	--	--	--	--	--	--	--	--	--	--	--	--	--	--	--	--	--	--
comp80803_c0	289.39	90.9929	1.6692	2.4426e-05	0.0042881	1645	56118440	NP_001007916.1	1098	4.28002e-143	protein FAM203A [Xenopus (Silurana) tropicalis] >gi|82181523|sp|Q66KK3.1|F203A_XENTR RecName: Full=Protein FAM203A; AltName: Full=Brain protein 16 >gi|51512971|gb|AAH80354.1| brp16 protein [Xenopus (Silurana) tropicalis]	--	--	--	--	Q66KK3	1098	2.89077e-144	Protein FAM203A OS=Xenopus tropicalis GN=fam203a PE=2 SV=1	--	--	--	--	--	--	--	--	KOG2973	Uncharacterized conserved protein
comp28001_c0	478.145	154.734	1.6277	2.4556e-05	0.0043008	609	226372216	ACO51733.1	468	1.72642e-56	Transmembrane protein 203 [Rana catesbeiana]	--	--	--	--	Q8R235	450	5.16663e-55	Transmembrane protein 203 OS=Mus musculus GN=Tmem203 PE=2 SV=1	--	--	--	--	--	--	--	--	--	--
comp80964_c0	116.834	379.838	-1.7009	2.4621e-05	0.0043019	1508	--	--	--	--	--	--	--	--	--	--	--	--	--	--	--	--	--	--	--	--	--	--	--
comp77351_c0	40.2415	6.69235	2.5881	2.5051e-05	0.0043666	720	--	--	--	--	--	--	--	--	--	--	--	--	--	--	--	--	--	--	--	--	--	--	--
comp89730_c0	160.544	47.4424	1.7587	2.5249e-05	0.0043908	1145	--	--	--	--	--	--	--	--	--	--	--	--	--	--	--	--	--	--	--	--	--	--	--
comp91959_c0	75.4021	250.631	-1.7329	2.5471e-05	0.004419	3187	148237424	NP_001088355.1	1926	0	nudix (nucleoside diphosphate linked moiety X)-type motif 12 [Xenopus laevis] >gi|54038134|gb|AAH84430.1| LOC495198 protein [Xenopus laevis]	K03426	E3.6.1.22, NUDT12, nudC	NAD+ diphosphatase	http://www.genome.jp/dbget-bin/www_bget?ko:K03426	Q9DCN1	1744	0	Peroxisomal NADH pyrophosphatase NUDT12 OS=Mus musculus GN=Nudt12 PE=2 SV=1	PF13606//PF00023//PF09297//PF09296//PF03119//PF00293	Ankyrin repeat//Ankyrin repeat//NADH pyrophosphatase zinc ribbon domain//NADH pyrophosphatase-like rudimentary NUDIX domain//NAD-dependent DNA ligase C4 zinc finger domain//NUDIX domain	GO:0006260//GO:0006281	DNA replication//DNA repair	GO:0016787//GO:0046872//GO:0005515//GO:0003911	hydrolase activity//metal ion binding//protein binding//DNA ligase (NAD+) activity	--	--	KOG0504	FOG: Ankyrin repeat
comp89287_c0	72.738	266.468	-1.8732	2.5714e-05	0.0044507	1727	--	--	--	--	--	--	--	--	--	--	--	--	--	PF04566	RNA polymerase Rpb2, domain 4	GO:0006144//GO:0006351//GO:0006206	purine nucleobase metabolic process//transcription, DNA-dependent//pyrimidine nucleobase metabolic process	GO:0003899//GO:0003677	DNA-directed RNA polymerase activity//DNA binding	GO:0005730	nucleolus	--	--
comp91532_c0	360.978	1064.69	-1.5604	2.6054e-05	0.0044988	2174	148233430	NP_001086158.1	358	2.583e-36	promethin-B [Xenopus laevis] >gi|82183971|sp|Q6GM19.1|T159B_XENLA RecName: Full=Promethin-B; AltName: Full=Transmembrane protein 159-B >gi|49256231|gb|AAH74271.1| MGC84038 protein [Xenopus laevis]	--	--	--	--	Q6GM19	358	1.74459e-37	Promethin-B OS=Xenopus laevis GN=tmem159-b PE=2 SV=1	--	--	--	--	--	--	GO:0016021	integral to membrane	--	--
comp84982_c1	149.474	659.719	-2.142	2.6245e-05	0.0045106	812	--	--	--	--	--	--	--	--	--	--	--	--	--	--	--	--	--	--	--	--	--	--	--
comp91974_c1	125.641	386.848	-1.6225	2.6229e-05	0.0045106	2265	147900352	NP_001086006.1	1036	2.94731e-132	trimeric intracellular cation channel type B-B [Xenopus laevis] >gi|82184128|sp|Q6GN30.1|T38BB_XENLA RecName: Full=Trimeric intracellular cation channel type B-B; Short=TRIC-B-B; Short=TRICB-B; AltName: Full=Transmembrane protein 38B-B >gi|49116971|gb|AAH73691.1| MGC83592 protein [Xenopus laevis]	--	--	--	--	Q6GN30	1036	1.99065e-133	Trimeric intracellular cation channel type B-B OS=Xenopus laevis GN=tmem38b-b PE=2 SV=1	PF05197	TRIC channel	GO:0006813//GO:0006812//GO:0015672//GO:0071805	potassium ion transport//cation transport//monovalent inorganic cation transport//potassium ion transmembrane transport	GO:0005261//GO:0005267	cation channel activity//potassium channel activity	GO:0005789//GO:0016020//GO:0016021	endoplasmic reticulum membrane//membrane//integral to membrane	--	--
comp87690_c0	102.972	27.8902	1.8844	2.6429e-05	0.0045212	1192	39850054	AAH64277.1	971	9.68493e-128	ctrb2-prov protein, partial [Xenopus (Silurana) tropicalis]	K01310	CTRB	chymotrypsin	http://www.genome.jp/dbget-bin/www_bget?ko:K01310	P80646	814	1.99777e-105	Chymotrypsin B OS=Gadus morhua PE=1 SV=1	PF00089	Trypsin	GO:0006508	proteolysis	GO:0004252	serine-type endopeptidase activity	--	--	KOG3627	Trypsin
comp94702_c0	613.154	206.769	1.5682	2.6428e-05	0.0045212	3636	148222932	NP_001080042.1	3575	0	transducin (beta)-like 3 [Xenopus laevis] >gi|37589406|gb|AAH59354.1| MGC69179 protein [Xenopus laevis]	K14555	UTP13, TBL3	U3 small nucleolar RNA-associated protein 13	http://www.genome.jp/dbget-bin/www_bget?ko:K14555	Q2KJJ5	2777	0	Transducin beta-like protein 3 OS=Bos taurus GN=TBL3 PE=2 SV=1	PF08625//PF00400	Utp13 specific WD40 associated domain//WD domain, G-beta repeat	GO:0006364	rRNA processing	GO:0005515	protein binding	GO:0032040	small-subunit processome	KOG0319	WD40-repeat-containing subunit of the 18S rRNA processing complex
comp89719_c1	97.5256	308.054	-1.6593	2.6988e-05	0.004606	2833	148229904	NP_001090545.1	3005	0	mutL homolog 1, colon cancer, nonpolyposis type 2 [Xenopus laevis] >gi|117167959|gb|AAI24967.1| LOC100036779 protein [Xenopus laevis]	K08734	MLH1	DNA mismatch repair protein MLH1	http://www.genome.jp/dbget-bin/www_bget?ko:K08734	P40692	2876	0	DNA mismatch repair protein Mlh1 OS=Homo sapiens GN=MLH1 PE=1 SV=1	PF01119//PF02518	DNA mismatch repair protein, C-terminal domain//Histidine kinase-, DNA gyrase B-, and HSP90-like ATPase	GO:0006298	mismatch repair	GO:0005524//GO:0030983	ATP binding//mismatched DNA binding	GO:0005634	nucleus	KOG1979	DNA mismatch repair protein - MLH1 family
comp80551_c0	18.3325	79.0243	-2.1079	2.7321e-05	0.0046521	1005	--	--	--	--	--	--	--	--	--	--	--	--	--	--	--	--	--	--	--	--	--	--	--
comp91431_c0	2198.26	7234.06	-1.7184	2.8412e-05	0.0048268	4082	148234176	NP_001083092.1	1976	0	ribosome-binding protein 1 [Xenopus laevis] >gi|37590277|gb|AAH59298.1| MGC68897 protein [Xenopus laevis]	K14000	RRBP1	ribosome-binding protein 1	http://www.genome.jp/dbget-bin/www_bget?ko:K14000	Q99PL5	1669	0	Ribosome-binding protein 1 OS=Mus musculus GN=Rrbp1 PE=2 SV=2	PF05104	Ribosome receptor lysine/proline rich region	GO:0015031	protein transport	--	--	GO:0030176	integral to endoplasmic reticulum membrane	--	--
comp81666_c0	269.689	793.372	-1.5567	2.8831e-05	0.0048866	1630	118404420	NP_001072710.1	1803	0	acyl-CoA dehydrogenase (3J649) [Xenopus (Silurana) tropicalis] >gi|115312996|gb|AAI24059.1| acyl-CoA dehydrogenase (3J649) [Xenopus (Silurana) tropicalis]	K11731	atuD	citronellyl-CoA dehydrogenase	http://www.genome.jp/dbget-bin/www_bget?ko:K11731	P34275	1078	1.20628e-140	Probable acyl coa dehydrogenase 6 OS=Caenorhabditis elegans GN=acdh-6 PE=2 SV=2	PF02771//PF08028//PF02770//PF00441	Acyl-CoA dehydrogenase, N-terminal domain//Acyl-CoA dehydrogenase, C-terminal domain//Acyl-CoA dehydrogenase, middle domain//Acyl-CoA dehydrogenase, C-terminal domain	GO:0008152//GO:0006118//GO:0055114	metabolic process//electron transport//oxidation-reduction process	GO:0003995//GO:0016491//GO:0016627//GO:0050660	acyl-CoA dehydrogenase activity//oxidoreductase activity//oxidoreductase activity, acting on the CH-CH group of donors//flavin adenine dinucleotide binding	--	--	KOG0139	Short-chain acyl-CoA dehydrogenase
comp79301_c0	47.2711	158.135	-1.7421	2.8918e-05	0.0048901	2315	301617329	XP_002938100.1	2468	0	PREDICTED: rho GTPase-activating protein 28-like [Xenopus (Silurana) tropicalis]	--	--	--	--	Q9P2N2	1349	1.44883e-173	Rho GTPase-activating protein 28 OS=Homo sapiens GN=ARHGAP28 PE=2 SV=3	PF00620	RhoGAP domain	GO:0007165	signal transduction	--	--	--	--	KOG2200	Tumour suppressor protein p122-RhoGAP/DLC1
comp93332_c1	815.673	284.725	1.5184	2.9172e-05	0.0049218	5898	327278973	XP_003224233.1	3411	0	PREDICTED: protein MICAL-2-like [Anolis carolinensis]	--	--	--	--	D4A1F2	3209	0	Protein-methionine sulfoxide oxidase MICAL2 OS=Rattus norvegicus GN=Mical2 PE=3 SV=1	PF01266//PF00307//PF00412//PF07992//PF05834//PF00070//PF13241	FAD dependent oxidoreductase//Calponin homology (CH) domain//LIM domain//Pyridine nucleotide-disulphide oxidoreductase//Lycopene cyclase protein//Pyridine nucleotide-disulphide oxidoreductase//Putative NAD(P)-binding	GO:0006779//GO:0019354//GO:0055114//GO:0016117	porphyrin-containing compound biosynthetic process//siroheme biosynthetic process//oxidation-reduction process//carotenoid biosynthetic process	GO:0008270//GO:0043115//GO:0016491//GO:0016705//GO:0005515//GO:0050660	zinc ion binding//precorrin-2 dehydrogenase activity//oxidoreductase activity//oxidoreductase activity, acting on paired donors, with incorporation or reduction of molecular oxygen//protein binding//flavin adenine dinucleotide binding	--	--	KOG1700	Regulatory protein MLP and related LIM proteins
comp86655_c0	116980	12784.8	3.1938	2.9885e-05	0.0050304	4534	147900263	NP_001084840.1	2833	0	uncharacterized protein LOC431886 precursor [Xenopus laevis] >gi|47124690|gb|AAH70589.1| MGC81160 protein [Xenopus laevis]	--	--	--	--	P20740	2202	0	Ovostatin OS=Gallus gallus PE=1 SV=3	PF07678//PF07677//PF05326//PF00207//PF01835	A-macroglobulin complement component//A-macroglobulin receptor//Seminal vesicle autoantigen (SVA)//Alpha-2-macroglobulin family//MG2 domain	--	--	GO:0004866	endopeptidase inhibitor activity	GO:0005615//GO:0005576	extracellular space//extracellular region	KOG1366	Alpha-macroglobulin
comp70500_c0	30.5003	1.38257	4.4634	3.0409e-05	0.0050954	644	--	--	--	--	--	--	--	--	--	--	--	--	--	--	--	--	--	--	--	--	--	--	--
comp85685_c0	8233.5	2917.47	1.4968	3.0344e-05	0.0050954	2869	148225610	NP_001080582.1	2079	0	pyruvate kinase, muscle [Xenopus laevis] >gi|27694840|gb|AAH44007.1| Pkm2-prov protein [Xenopus laevis]	K00873	PK, pyk	pyruvate kinase	http://www.genome.jp/dbget-bin/www_bget?ko:K00873	P11980	2006	0	Pyruvate kinase isozymes M1/M2 OS=Rattus norvegicus GN=Pkm PE=1 SV=3	PF01679//PF03328//PF00224	Proteolipid membrane potential modulator//HpcH/HpaI aldolase/citrate lyase family//Pyruvate kinase, barrel domain	GO:0006144//GO:0015976//GO:0006094//GO:0016310//GO:0006725//GO:0006096	purine nucleobase metabolic process//carbon utilization//gluconeogenesis//phosphorylation//cellular aromatic compound metabolic process//glycolysis	GO:0016830//GO:0030955//GO:0004743//GO:0005524//GO:0000287	carbon-carbon lyase activity//potassium ion binding//pyruvate kinase activity//ATP binding//magnesium ion binding	GO:0016021	integral to membrane	KOG2323	Pyruvate kinase
comp74046_c0	1750.22	601.608	1.5406	3.0696e-05	0.0051201	838	213623430	AAI69735.1	281	5.86269e-28	Fn14 protein [Xenopus laevis] >gi|213625064|gb|AAI69737.1| Fn14 protein [Xenopus laevis]	K05149	TNFRSF12A, FN14, TWEAKR	tumor necrosis factor receptor superfamily member 12A	http://www.genome.jp/dbget-bin/www_bget?ko:K05149	Q9NP84	156	9.95395e-12	Tumor necrosis factor receptor superfamily member 12A OS=Homo sapiens GN=TNFRSF12A PE=1 SV=1	PF00558//PF12797	Vpu protein//4Fe-4S binding domain	GO:0032801//GO:0019076//GO:0006812	receptor catabolic process//viral release from host cell//cation transport	GO:0005261//GO:0051536	cation channel activity//iron-sulfur cluster binding	GO:0033644	host cell membrane	--	--
comp78720_c0	14.7949	67.4699	-2.1891	3.0656e-05	0.0051201	1258	301607462	XP_002933329.1	247	1.20801e-21	PREDICTED: hypothetical protein LOC100489730 [Xenopus (Silurana) tropicalis]	--	--	--	--	Q8TAM6	181	1.47597e-13	Ermin OS=Homo sapiens GN=ERMN PE=2 SV=1	PF00769	Ezrin/radixin/moesin family	--	--	GO:0008092	cytoskeletal protein binding	GO:0019898//GO:0005737	extrinsic to membrane//cytoplasm	--	--
comp63100_c0	10.1065	54.6854	-2.4359	3.112e-05	0.0051762	511	301611545	XP_002935290.1	238	2.30523e-22	PREDICTED: cerebral dopamine neurotrophic factor-like [Xenopus (Silurana) tropicalis]	--	--	--	--	Q49AH0	209	3.22779e-19	Cerebral dopamine neurotrophic factor OS=Homo sapiens GN=CDNF PE=1 SV=2	PF02037	SAP domain	--	--	GO:0003676	nucleic acid binding	--	--	--	--
comp94771_c0	8.62346	47.2838	-2.455	3.1173e-05	0.0051762	5463	397496921	XP_003819270.1	3090	0	PREDICTED: neural cell adhesion molecule 2-like [Pan paniscus]	K06491	NCAM	neural cell adhesion molecule	http://www.genome.jp/dbget-bin/www_bget?ko:K06491	O15394	3071	0	Neural cell adhesion molecule 2 OS=Homo sapiens GN=NCAM2 PE=1 SV=2	PF02072//PF00041//PF02480	Prepro-orexin//Fibronectin type III domain//Alphaherpesvirus glycoprotein E	GO:0007218//GO:0007631	neuropeptide signaling pathway//feeding behavior	GO:0005515	protein binding	GO:0016020	membrane	KOG3510	FOG: Immunoglobulin C-2 Type/fibronectin type III domains
comp62115_c0	0.329039	14.7503	-5.4863	3.1669e-05	0.0052467	441	--	--	--	--	--	--	--	--	--	--	--	--	--	--	--	--	--	--	--	--	--	--	--
comp82209_c1	40.0037	141.992	-1.8276	3.1838e-05	0.0052511	1310	--	--	--	--	--	--	--	--	--	--	--	--	--	--	--	--	--	--	--	--	--	--	--
comp87631_c0	493.079	1470.69	-1.5766	3.177e-05	0.0052511	3423	147903002	NP_001088830.1	2443	0	grainyhead-like protein 3 homolog [Xenopus laevis] >gi|82179566|sp|Q5PPL8.1|GRHL3_XENLA RecName: Full=Grainyhead-like protein 3 homolog; AltName: Full=Transcription factor CP2-like 4 >gi|56388773|gb|AAH87619.1| LOC496106 protein [Xenopus laevis]	K09275	TFCP2	transcription factor CP2 and related proteins	http://www.genome.jp/dbget-bin/www_bget?ko:K09275	Q6GL65	2443	0	Grainyhead-like protein 3 homolog OS=Xenopus tropicalis GN=grhl3 PE=2 SV=1	--	--	GO:0006355	regulation of transcription, DNA-dependent	GO:0003677	DNA binding	GO:0005634	nucleus	KOG4091	Transcription factor
comp94052_c0	882.723	291.233	1.5998	3.2036e-05	0.0052718	7168	301627993	XP_002943152.1	1035	1.04984e-113	PREDICTED: hypothetical protein LOC100485299 [Xenopus (Silurana) tropicalis]	K14850	RRP8	ribosomal RNA-processing protein 8	http://www.genome.jp/dbget-bin/www_bget?ko:K14850	Q9DB85	781	7.46546e-89	Ribosomal RNA-processing protein 8 OS=Mus musculus GN=Rrp8 PE=1 SV=1	PF08241//PF03028//PF05175//PF05148//PF01209//PF05531	Methyltransferase domain//Dynein heavy chain and region D6 of dynein motor//Methyltransferase small domain//Hypothetical methyltransferase//ubiE/COQ5 methyltransferase family//Nucleopolyhedrovirus P10 protein	GO:0008152//GO:0007018//GO:0007017	metabolic process//microtubule-based movement//microtubule-based process	GO:0008168//GO:0003777	methyltransferase activity//microtubule motor activity	GO:0030286//GO:0019028//GO:0005874	dynein complex//viral capsid//microtubule	KOG3045	Predicted RNA methylase involved in rRNA processing
comp83160_c0	763	242.474	1.6539	3.2161e-05	0.0052806	4783	118088066	XP_419501.2	3578	0	PREDICTED: exportin-5 [Gallus gallus]	K14289	XPO5	exportin-5	http://www.genome.jp/dbget-bin/www_bget?ko:K14289	Q9HAV4	3462	0	Exportin-5 OS=Homo sapiens GN=XPO5 PE=1 SV=1	PF03810	Importin-beta N-terminal domain	GO:0006886	intracellular protein transport	GO:0008536	Ran GTPase binding	--	--	KOG2020	Nuclear transport receptor CRM1/MSN5 (importin beta superfamily)
comp85568_c0	385.137	129.645	1.5708	3.2326e-05	0.005296	1165	326935672	XP_003213892.1	533	6.0341e-64	PREDICTED: histone H2A type 2-B-like [Meleagris gallopavo]	K11251	H2A	histone H2A	http://www.genome.jp/dbget-bin/www_bget?ko:K11251	Q8IUE6	530	1.35083e-64	Histone H2A type 2-B OS=Homo sapiens GN=HIST2H2AB PE=1 SV=3	PF00125//PF00808	Core histone H2A/H2B/H3/H4//Histone-like transcription factor (CBF/NF-Y) and archaeal histone	GO:0006334	nucleosome assembly	GO:0043565//GO:0046982//GO:0003677	sequence-specific DNA binding//protein heterodimerization activity//DNA binding	GO:0000786//GO:0005622//GO:0005634	nucleosome//intracellular//nucleus	KOG1756	Histone 2A
comp95327_c2	581.193	200.319	1.5367	3.255e-05	0.0053207	1204	--	--	--	--	--	--	--	--	--	--	--	--	--	PF00876	Innexin	--	--	--	--	GO:0005921	gap junction	--	--
comp95080_c0	296.685	911.566	-1.6194	3.264e-05	0.0053237	6008	308475465	XP_003099951.1	110	3.38373e-07	hypothetical protein CRE_24561 [Caenorhabditis remanei] >gi|308266218|gb|EFP10171.1| hypothetical protein CRE_24561 [Caenorhabditis remanei]	--	--	--	--	P35072	96	8.02539e-08	Transposable element Tcb1 transposase OS=Caenorhabditis briggsae PE=3 SV=1	PF09111	SLIDE	GO:0006338	chromatin remodeling	GO:0005524//GO:0016818//GO:0003676	ATP binding//hydrolase activity, acting on acid anhydrides, in phosphorus-containing anhydrides//nucleic acid binding	GO:0005634	nucleus	--	--
comp87762_c0	1.15176	18.4786	-4.0039	3.3086e-05	0.0053845	2707	224048522	XP_002190169.1	1434	0	PREDICTED: 5-hydroxytryptamine receptor 1B [Taeniopygia guttata]	K04153	HTR1	5-hydroxytryptamine receptor 1	http://www.genome.jp/dbget-bin/www_bget?ko:K04153	P28334	1431	0	5-hydroxytryptamine receptor 1B OS=Mus musculus GN=Htr1b PE=2 SV=1	PF00001	7 transmembrane receptor (rhodopsin family)	GO:0007186	G-protein coupled receptor signaling pathway	GO:0004930	G-protein coupled receptor activity	GO:0016021	integral to membrane	KOG3656	FOG: 7 transmembrane receptor
comp88345_c0	44.0568	208.247	-2.2409	3.3258e-05	0.0054006	1056	--	--	--	--	--	--	--	--	--	--	--	--	--	--	--	--	--	--	--	--	--	--	--
comp77524_c0	377.232	125.297	1.5901	3.3389e-05	0.0054098	1087	156717318	NP_001096200.1	1259	4.88513e-172	proteasome (prosome, macropain) activator subunit 3 (PA28 gamma; Ki) [Xenopus (Silurana) tropicalis] >gi|134023961|gb|AAI35874.1| psme3 protein [Xenopus (Silurana) tropicalis]	K06698	PSME3	proteasome activator subunit 3 (PA28 gamma)	http://www.genome.jp/dbget-bin/www_bget?ko:K06698	Q5F3J5	1205	6.03751e-165	Proteasome activator complex subunit 3 OS=Gallus gallus GN=PSME3 PE=1 SV=1	PF02251//PF02252	Proteasome activator pa28 alpha subunit//Proteasome activator pa28 beta subunit	--	--	--	--	GO:0008537	proteasome activator complex	KOG4470	Proteasome activator subunit
comp68299_c0	480.541	1678.98	-1.8049	3.3766e-05	0.0054466	842	--	--	--	--	--	--	--	--	--	--	--	--	--	--	--	--	--	--	--	--	--	--	--
comp83638_c0	4.67499	31.3226	-2.7442	3.3771e-05	0.0054466	1224	--	--	--	--	--	--	--	--	--	--	--	--	--	--	--	--	--	--	--	--	--	--	--
comp91294_c1	6.5818	48.604	-2.8845	3.3838e-05	0.0054466	857	--	--	--	--	--	--	--	--	--	--	--	--	--	--	--	--	--	--	--	--	--	--	--
comp64776_c1	22.2475	86.8935	-1.9656	3.4094e-05	0.0054758	383	--	--	--	--	--	--	--	--	--	--	--	--	--	--	--	--	--	--	--	--	--	--	--
comp74306_c0	655.135	1755.37	-1.4219	3.4315e-05	0.0054993	1150	148230589	NP_001082761.1	1106	1.59837e-147	tectorin alpha, gene 2 precursor [Xenopus laevis] >gi|34148027|gb|AAQ62573.1| ID14 [Xenopus laevis]	--	--	--	--	O08523	699	8.19056e-80	Alpha-tectorin OS=Mus musculus GN=Tecta PE=1 SV=2	PF06119//PF05375	Nidogen-like//Pacifastin inhibitor (LCMII)	GO:0007160	cell-matrix adhesion	GO:0030414	peptidase inhibitor activity	--	--	KOG4291	Mucin/alpha-tectorin
comp87236_c1	1.62933	20.3648	-3.6437	3.6239e-05	0.005795	1557	301625354	XP_002941870.1	628	6.32204e-69	PREDICTED: toll-like receptor 12-like [Xenopus (Silurana) tropicalis]	--	--	--	--	Q6QNU9	450	2.91767e-46	Toll-like receptor 12 OS=Mus musculus GN=Tlr12 PE=2 SV=1	PF13676//PF01582	TIR domain//TIR domain	GO:0007165	signal transduction	GO:0005515	protein binding	--	--	KOG0619	FOG: Leucine rich repeat
comp62091_c0	364.539	0.256093	10.475	3.6495e-05	0.0058106	517	--	--	--	--	--	--	--	--	--	--	--	--	--	--	--	--	--	--	--	--	--	--	--
comp89992_c0	70.6104	316.737	-2.1653	3.6494e-05	0.0058106	4098	148226242	NP_001085550.1	1930	0	carbonic anhydrase 6 precursor [Xenopus laevis] >gi|49117984|gb|AAH72918.1| MGC80389 protein [Xenopus laevis]	K01672	E4.2.1.1	carbonic anhydrase	http://www.genome.jp/dbget-bin/www_bget?ko:K01672	P08060	773	3.80431e-91	Carbonic anhydrase 6 OS=Ovis aries GN=CA6 PE=1 SV=1	--	--	GO:0006730//GO:0006807	one-carbon metabolic process//nitrogen compound metabolic process	GO:0046872//GO:0004089//GO:0008270	metal ion binding//carbonate dehydratase activity//zinc ion binding	--	--	KOG0382	Carbonic anhydrase
comp88475_c0	2836.08	1001.65	1.5015	3.6671e-05	0.005826	1810	58332308	NP_001011057.1	932	7.86071e-120	proteasome (prosome, macropain) subunit, beta type, 2 [Xenopus (Silurana) tropicalis] >gi|54038181|gb|AAH84185.1| hypothetical LOC496467 [Xenopus (Silurana) tropicalis] >gi|89266833|emb|CAJ83920.1| proteasome (prosome macropain) subunit beta type 2 [Xenopus (Silurana) tropicalis]	K02734	PSMB2	20S proteasome subunit beta 4	http://www.genome.jp/dbget-bin/www_bget?ko:K02734	Q5E9K0	831	6.5225e-106	Proteasome subunit beta type-2 OS=Bos taurus GN=PSMB2 PE=1 SV=1	PF00227	Proteasome subunit	GO:0051603	proteolysis involved in cellular protein catabolic process	GO:0004298	threonine-type endopeptidase activity	GO:0005634//GO:0005839//GO:0005737	nucleus//proteasome core complex//cytoplasm	KOG0177	20S proteasome, regulatory subunit beta type PSMB2/PRE1
comp58055_c0	30.6255	121.844	-1.9922	3.6838e-05	0.0058275	2373	--	--	--	--	--	--	--	--	--	--	--	--	--	--	--	--	--	--	--	--	--	--	--
comp94879_c0	79.9328	323.801	-2.0182	3.6766e-05	0.0058275	829	--	--	--	--	--	--	--	--	--	--	--	--	--	--	--	--	--	--	--	--	--	--	--
comp81363_c0	140.613	435.973	-1.6325	3.7493e-05	0.0059183	1793	58332230	NP_001011263.1	1897	0	vanin 2 precursor [Xenopus (Silurana) tropicalis] >gi|56789397|gb|AAH87969.1| vanin 1, gene 2 [Xenopus (Silurana) tropicalis]	K08069	VNN	pantetheine hydrolase	http://www.genome.jp/dbget-bin/www_bget?ko:K08069	Q58CQ9	1676	0	Pantetheinase OS=Bos taurus GN=VNN1 PE=2 SV=1	PF00795	Carbon-nitrogen hydrolase	GO:0006807	nitrogen compound metabolic process	GO:0016811//GO:0016810	hydrolase activity, acting on carbon-nitrogen (but not peptide) bonds, in linear amides//hydrolase activity, acting on carbon-nitrogen (but not peptide) bonds	--	--	KOG0806	Carbon-nitrogen hydrolase
comp90558_c0	205.329	64.4759	1.6711	3.7919e-05	0.0059728	1791	326912810	XP_003202739.1	1256	7.19346e-166	PREDICTED: tryptophanyl-tRNA synthetase, mitochondrial-like [Meleagris gallopavo]	K01867	WARS, trpS	tryptophanyl-tRNA synthetase	http://www.genome.jp/dbget-bin/www_bget?ko:K01867	Q9UGM6	1236	2.34967e-164	Tryptophan--tRNA ligase, mitochondrial OS=Homo sapiens GN=WARS2 PE=1 SV=1	PF00579	tRNA synthetases class I (W and Y)	GO:0006418	tRNA aminoacylation for protein translation	GO:0004812//GO:0005524//GO:0000166	aminoacyl-tRNA ligase activity//ATP binding//nucleotide binding	--	--	KOG2713	Mitochondrial tryptophanyl-tRNA synthetase
comp74125_c0	16.4083	69.9621	-2.0921	3.8119e-05	0.0059843	906	--	--	--	--	--	--	--	--	--	--	--	--	--	PF04479	RTA1 like protein	GO:0006950	response to stress	--	--	GO:0016021	integral to membrane	--	--
comp86553_c0	8.04547	54.1555	-2.7509	3.8155e-05	0.0059843	1443	301623459	XP_002941036.1	239	4.77844e-28	PREDICTED: hypothetical protein LOC100492743 [Xenopus (Silurana) tropicalis]	--	--	--	--	--	--	--	--	PF00107	Zinc-binding dehydrogenase	GO:0055114	oxidation-reduction process	GO:0008270//GO:0016491	zinc ion binding//oxidoreductase activity	--	--	--	--
comp67136_c0	12.3411	59.6358	-2.2727	3.838e-05	0.0060068	368	--	--	--	--	--	--	--	--	--	--	--	--	--	--	--	--	--	--	--	--	--	--	--
comp85450_c0	49.2193	167.139	-1.7638	3.8582e-05	0.0060174	2259	--	--	--	--	--	--	--	--	--	--	--	--	--	PF03678	Hexon, adenovirus major coat protein, C-terminal domain	--	--	GO:0005198	structural molecule activity	GO:0019028	viral capsid	--	--
comp94397_c0	244.182	1160.81	-2.2491	3.8611e-05	0.0060174	1520	--	--	--	--	--	--	--	--	--	--	--	--	--	--	--	--	--	--	--	--	--	--	--
comp83101_c0	697.831	1969.69	-1.497	3.8958e-05	0.0060586	3130	224045128	XP_002199538.1	3940	0	PREDICTED: exocyst complex component 2 [Taeniopygia guttata]	--	--	--	--	Q96KP1	3828	0	Exocyst complex component 2 OS=Homo sapiens GN=EXOC2 PE=1 SV=1	PF01833	IPT/TIG domain	--	--	GO:0005515//GO:0017160//GO:0047485	protein binding//Ral GTPase binding//protein N-terminus binding	--	--	KOG2347	Sec5 subunit of exocyst complex
comp70235_c0	2605.9	10945.4	-2.0705	3.9287e-05	0.0060969	443	--	--	--	--	--	--	--	--	--	--	--	--	--	PF08240	Alcohol dehydrogenase GroES-like domain	GO:0055114	oxidation-reduction process	GO:0016491	oxidoreductase activity	--	--	--	--
comp85630_c0	21.4791	1.89942	3.4993	3.9623e-05	0.006113	3012	118083021	XP_416361.2	2195	0	PREDICTED: synaptotagmin-10 [Gallus gallus]	--	--	--	--	Q5RCK6	2152	0	Synaptotagmin-10 OS=Pongo abelii GN=SYT10 PE=2 SV=1	PF00168//PF04621	C2 domain//PEA3 subfamily ETS-domain transcription factor N terminal domain	GO:0006355//GO:0006810	regulation of transcription, DNA-dependent//transport	GO:0042803//GO:0005215//GO:0003700//GO:0005515//GO:0046982	protein homodimerization activity//transporter activity//sequence-specific DNA binding transcription factor activity//protein binding//protein heterodimerization activity	GO:0005667//GO:0016020//GO:0005634//GO:0008021	transcription factor complex//membrane//nucleus//synaptic vesicle	KOG1028	Ca2+-dependent phospholipid-binding protein Synaptotagmin, required for synaptic vesicle and secretory granule exocytosis
comp89945_c0	443.618	103.653	2.0976	3.9641e-05	0.006113	7342	301611266	XP_002935167.1	4418	0	PREDICTED: histone-lysine N-methyltransferase MLL2-like [Xenopus (Silurana) tropicalis]	K09187	MLL2, ALR	histone-lysine N-methyltransferase MLL2	http://www.genome.jp/dbget-bin/www_bget?ko:K09187	O14686	1986	0	Histone-lysine N-methyltransferase MLL2 OS=Homo sapiens GN=MLL2 PE=1 SV=2	--	--	--	--	--	--	--	--	--	--
comp92918_c0	3279.26	9054.88	-1.4653	3.9623e-05	0.006113	5970	345307197	XP_001512124.2	812	1.20306e-88	PREDICTED: caldesmon-like [Ornithorhynchus anatinus]	K12327	CALD1	caldesmon	http://www.genome.jp/dbget-bin/www_bget?ko:K12327	P13505	643	5.0634e-73	Caldesmon, smooth muscle (Fragment) OS=Meleagris gallopavo GN=CALD1 PE=1 SV=2	PF07477	Glycosyl hydrolase family 67 C-terminus	GO:0045493//GO:0005975	xylan catabolic process//carbohydrate metabolic process	GO:0046559	alpha-glucuronidase activity	GO:0005576	extracellular region	--	--
comp87582_c0	351.31	1012.8	-1.5275	4.0103e-05	0.0061714	2247	126333258	XP_001376402.1	583	1.39139e-63	PREDICTED: plasma protease C1 inhibitor-like [Monodelphis domestica]	K04001	SERPING1, C1INH	C1 inhibitor	http://www.genome.jp/dbget-bin/www_bget?ko:K04001	P05155	522	3.03535e-56	Plasma protease C1 inhibitor OS=Homo sapiens GN=SERPING1 PE=1 SV=2	--	--	--	--	--	--	--	--	KOG2392	Serpin
comp87320_c0	523.792	1666.22	-1.6695	4.0635e-05	0.0062279	2088	334313994	XP_001374773.2	1204	1.80048e-154	PREDICTED: cytochrome P450 2C18-like [Monodelphis domestica]	K07411	CYP2A	cytochrome P450, family 2, subfamily A	http://www.genome.jp/dbget-bin/www_bget?ko:K07411	P33267	1142	6.6296e-147	Cytochrome P450 2F2 OS=Mus musculus GN=Cyp2f2 PE=2 SV=1	PF08092//PF00067	Magi peptide toxin family//Cytochrome P450	GO:0006810//GO:0055114	transport//oxidation-reduction process	GO:0016705//GO:0020037//GO:0005506//GO:0019871	oxidoreductase activity, acting on paired donors, with incorporation or reduction of molecular oxygen//heme binding//iron ion binding//sodium channel inhibitor activity	GO:0005576	extracellular region	KOG0156	Cytochrome P450 CYP2 subfamily
comp91762_c1	30.7747	110.151	-1.8397	4.064e-05	0.0062279	1278	--	--	--	--	--	--	--	--	--	--	--	--	--	--	--	--	--	--	--	--	--	--	--
comp90710_c0	123.572	360.891	-1.5462	4.0743e-05	0.0062308	5677	363730594	XP_419016.3	4761	0	PREDICTED: LOW QUALITY PROTEIN: semaphorin-5A [Gallus gallus]	K06841	SEMA5	semaphorin 5	http://www.genome.jp/dbget-bin/www_bget?ko:K06841	Q13591	4687	0	Semaphorin-5A OS=Homo sapiens GN=SEMA5A PE=1 SV=3	PF06399//PF01403	GTP cyclohydrolase I feedback regulatory protein (GFRP)//Sema domain	GO:0009890	negative regulation of biosynthetic process	GO:0005515	protein binding	--	--	KOG3611	Semaphorins
comp93838_c0	29.2602	103.197	-1.8184	4.0981e-05	0.0062542	650	--	--	--	--	--	--	--	--	--	--	--	--	--	--	--	--	--	--	--	--	--	--	--
comp90120_c0	35.752	161.033	-2.1713	4.1221e-05	0.0062778	2750	62751936	NP_001015862.1	1426	0	erythrocyte membrane protein band 4.9 (dematin) [Xenopus (Silurana) tropicalis] >gi|59861978|gb|AAH90373.1| MGC108072 protein [Xenopus (Silurana) tropicalis]	--	--	--	--	Q5R4B6	1116	1.19707e-141	Dematin OS=Pongo abelii GN=EPB49 PE=2 SV=1	PF02209	Villin headpiece domain	GO:0007010	cytoskeleton organization	GO:0003779	actin binding	--	--	KOG0445	Actin regulatory protein supervillin (gelsolin/villin family)
comp93660_c1	226.33	669.75	-1.5652	4.1489e-05	0.0063056	3038	148237661	NP_001088698.1	846	5.54221e-103	isochorismatase domain-containing protein 2, mitochondrial precursor [Xenopus laevis] >gi|82179688|sp|Q5PQ71.1|ISOC2_XENLA RecName: Full=Isochorismatase domain-containing protein 2, mitochondrial; Flags: Precursor >gi|56269511|gb|AAH87336.1| LOC495962 protein [Xenopus laevis]	--	--	--	--	Q5PQ71	846	3.74327e-104	Isochorismatase domain-containing protein 2, mitochondrial OS=Xenopus laevis GN=isoc2 PE=2 SV=1	PF00857	Isochorismatase family	GO:0008152	metabolic process	GO:0003824	catalytic activity	GO:0005739	mitochondrion	--	--
comp87376_c0	42.9851	146.361	-1.7676	4.1757e-05	0.0063332	2742	--	--	--	--	--	--	--	--	--	--	--	--	--	--	--	--	--	--	--	--	--	--	--
comp79254_c1	44.0325	154.211	-1.8083	4.1947e-05	0.0063489	2571	--	--	--	--	--	--	--	--	--	--	--	--	--	--	--	--	--	--	--	--	--	--	--
comp75404_c0	23.2728	118.181	-2.3443	4.2247e-05	0.0063725	1573	163915063	NP_001106386.1	1742	0	WNT inhibitory factor 1 precursor [Xenopus (Silurana) tropicalis] >gi|159156023|gb|AAI54910.1| wif1 protein [Xenopus (Silurana) tropicalis]	K01691	WIF1	WNT inhibitory factor 1	http://www.genome.jp/dbget-bin/www_bget?ko:K01691	Q9W6F8	1722	0	Wnt inhibitory factor 1 OS=Xenopus laevis GN=wif1 PE=2 SV=1	PF00008//PF00516	EGF-like domain//Envelope glycoprotein GP120	--	--	GO:0005515	protein binding	GO:0019031	viral envelope	KOG1225	Teneurin-1 and related extracellular matrix proteins, contain EGF-like repeats
comp86053_c0	1450.88	513.088	1.4997	4.2276e-05	0.0063725	1546	62857647	NP_001016784.1	1057	1.20941e-138	small nuclear ribonucleoprotein polypeptide A [Xenopus (Silurana) tropicalis] >gi|60618430|gb|AAH90598.1| small nuclear ribonucleoprotein polypeptide A [Xenopus (Silurana) tropicalis] >gi|89273875|emb|CAJ82017.1| small nuclear ribonucleoprotein polypeptide A [Xenopus (Silurana) tropicalis]	K11091	SNRPA	U1 small nuclear ribonucleoprotein A	http://www.genome.jp/dbget-bin/www_bget?ko:K11091	P45429	1014	2.69833e-133	U1 small nuclear ribonucleoprotein A OS=Xenopus laevis GN=snrpa PE=2 SV=1	PF00076//PF00299	RNA recognition motif. (a.k.a. RRM, RBD, or RNP domain)//Squash family serine protease inhibitor	GO:0000398	mRNA splicing, via spliceosome	GO:0017069//GO:0004867//GO:0003676//GO:0000166	snRNA binding//serine-type endopeptidase inhibitor activity//nucleic acid binding//nucleotide binding	GO:0030529	ribonucleoprotein complex	KOG4206	Spliceosomal protein snRNP-U1A/U2B
comp88959_c1	14.5313	60.769	-2.0642	4.2554e-05	0.0064013	1177	6102674	AAF03536.1	1430	0	unknown [Homo sapiens]	K07377	NRXN	neurexin	http://www.genome.jp/dbget-bin/www_bget?ko:K07377	Q9DDD0	1447	0	Neurexin-1-alpha (Fragment) OS=Gallus gallus GN=NRXN1 PE=2 SV=1	--	--	GO:0016339//GO:0007165//GO:0097118//GO:2000310//GO:0071625//GO:0051968//GO:0007411//GO:0097117//GO:0097105//GO:2000463//GO:0097091//GO:0097104//GO:0097114//GO:2000311//GO:0060325//GO:0050885//GO:0030534//GO:0097119//GO:0007157//GO:0007158//GO:0001525//GO:0097116//GO:0097112//GO:0060134//GO:0043473//GO:0097120//GO:0023041//GO:0007612//GO:0035176//GO:0090004	calcium-dependent cell-cell adhesion//signal transduction//neuroligin clustering//regulation of N-methyl-D-aspartate selective glutamate receptor activity//vocalization behavior//positive regulation of synaptic transmission, glutamatergic//axon guidance//guanylate kinase-associated protein clustering//presynaptic membrane assembly//positive regulation of excitatory postsynaptic membrane potential…	GO:0048306//GO:0097109//GO:0046872//GO:0050839//GO:0005102//GO:0004872	calcium-dependent protein binding//neuroligin family protein binding//metal ion binding//cell adhesion molecule binding//receptor binding//receptor activity	GO:0005887//GO:0030054//GO:0042734//GO:0009986//GO:0044295//GO:0030139	integral to plasma membrane//cell junction//presynaptic membrane//cell surface//axonal growth cone//endocytic vesicle	KOG3514	Neurexin III-alpha
comp90049_c4	270.573	753.186	-1.477	4.2875e-05	0.0064364	1447	148237010	NP_001085245.1	994	1.53549e-126	cytochrome P450, family 2, subfamily C, polypeptide 18 [Xenopus laevis] >gi|47718048|gb|AAH71042.1| MGC82323 protein [Xenopus laevis]	K07417	CYP2G	cytochrome P450, family 2, subfamily G	http://www.genome.jp/dbget-bin/www_bget?ko:K07417	Q05556	958	2.98386e-122	Cytochrome P450 2A11 OS=Oryctolagus cuniculus GN=CYP2A11 PE=1 SV=1	PF00067	Cytochrome P450	GO:0055114	oxidation-reduction process	GO:0016705//GO:0004497//GO:0020037//GO:0005506//GO:0046872	oxidoreductase activity, acting on paired donors, with incorporation or reduction of molecular oxygen//monooxygenase activity//heme binding//iron ion binding//metal ion binding	--	--	KOG0156	Cytochrome P450 CYP2 subfamily
comp84219_c0	50.74	168.147	-1.7285	4.3203e-05	0.0064724	2069	--	--	--	--	--	--	--	--	--	--	--	--	--	--	--	--	--	--	--	--	--	--	--
comp90186_c1	83.8515	21.9433	1.9341	4.3971e-05	0.0065741	864	--	--	--	--	--	--	--	--	--	--	--	--	--	--	--	--	--	--	--	--	--	--	--
comp94675_c2	228.854	656.625	-1.5206	4.4624e-05	0.0066582	3345	301611003	XP_002935048.1	2497	0	PREDICTED: brain-specific angiogenesis inhibitor 1-associated protein 2-like [Xenopus (Silurana) tropicalis]	K05627	BAIAP2, IRSP53	BAI1-associated protein 2	http://www.genome.jp/dbget-bin/www_bget?ko:K05627	Q9UQB8	1485	0	Brain-specific angiogenesis inhibitor 1-associated protein 2 OS=Homo sapiens GN=BAIAP2 PE=1 SV=1	PF08397//PF00018	IRSp53/MIM homology domain//SH3 domain	GO:0046847//GO:0007165	filopodium assembly//signal transduction	GO:0005515//GO:0008093//GO:0017124	protein binding//cytoskeletal adaptor activity//SH3 domain binding	--	--	--	--
comp71287_c0	4.27776	31.2796	-2.8703	4.499e-05	0.0066921	731	--	--	--	--	--	--	--	--	--	--	--	--	--	--	--	--	--	--	--	--	--	--	--
comp92855_c0	413.181	142.49	1.5359	4.5033e-05	0.0066921	1406	--	--	--	--	--	--	--	--	--	--	--	--	--	PF03228	Adenoviral core protein VII	--	--	--	--	GO:0019028	viral capsid	--	--
comp86866_c1	18.9928	74.9078	-1.9797	4.555e-05	0.0067553	1352	--	--	--	--	--	--	--	--	--	--	--	--	--	PF13718	GNAT acetyltransferase 2	GO:0042967	acyl-carrier-protein biosynthetic process	GO:0008080	N-acetyltransferase activity	--	--	--	--
comp91142_c0	56.7352	172.2	-1.6018	4.5896e-05	0.0067929	1467	--	--	--	--	--	--	--	--	--	--	--	--	--	--	--	--	--	--	--	--	--	--	--
comp89098_c0	204.554	592.469	-1.5343	4.6178e-05	0.0068209	1987	--	--	--	--	--	--	--	--	--	--	--	--	--	PF04272	Phospholamban	GO:0006816//GO:0006810	calcium ion transport//transport	GO:0042030//GO:0005246	ATPase inhibitor activity//calcium channel regulator activity	GO:0016020	membrane	--	--
comp79646_c0	784.913	279.239	1.491	4.6861e-05	0.0069079	821	163914763	NP_001106604.1	465	4.71639e-53	LRRN4 C-terminal like [Xenopus (Silurana) tropicalis] >gi|160774123|gb|AAI55438.1| LOC100127825 protein [Xenopus (Silurana) tropicalis]	--	--	--	--	Q8ND94	236	7.15585e-22	LRRN4 C-terminal-like protein OS=Homo sapiens GN=LRRN4CL PE=2 SV=1	PF00041	Fibronectin type III domain	--	--	GO:0005515	protein binding	--	--	--	--
comp43651_c0	21.2502	2.02779	3.3895	4.7713e-05	0.0070194	210	--	--	--	--	--	--	--	--	--	--	--	--	--	--	--	--	--	--	--	--	--	--	--
comp48038_c0	0	11.8126	#NAME?	4.8444e-05	0.0070704	691	301614536	XP_002936750.1	619	6.96049e-73	PREDICTED: rod cGMP-specific 3',5'-cyclic phosphodiesterase subunit alpha-like [Xenopus (Silurana) tropicalis]	K13756	PDE6B	rod cGMP-specific 3',5'-cyclic phosphodiesterase subunit beta	http://www.genome.jp/dbget-bin/www_bget?ko:K13756	Q28263	505	2.94768e-57	Rod cGMP-specific 3',5'-cyclic phosphodiesterase subunit alpha OS=Canis familiaris GN=PDE6A PE=2 SV=2	PF00233	3'5'-cyclic nucleotide phosphodiesterase	GO:0007165//GO:0008152//GO:0006144	signal transduction//metabolic process//purine nucleobase metabolic process	GO:0046872//GO:0004114	metal ion binding//3',5'-cyclic-nucleotide phosphodiesterase activity	--	--	--	--
comp84025_c0	1357.89	483.959	1.4884	4.8188e-05	0.0070704	1868	349603181	AEP99093.1	884	4.36475e-111	Protein phosphatase 1G-like protein, partial [Equus caballus]	K01090	E3.1.3.16	protein phosphatase	http://www.genome.jp/dbget-bin/www_bget?ko:K01090	P79126	889	1.37303e-109	Protein phosphatase 1G OS=Bos taurus GN=PPM1G PE=2 SV=2	PF00481//PF01213//PF00178	Protein phosphatase 2C//Adenylate cyclase associated (CAP) N terminal//Ets-domain	GO:0007010//GO:0006355	cytoskeleton organization//regulation of transcription, DNA-dependent	GO:0043565//GO:0003824//GO:0003779//GO:0003700	sequence-specific DNA binding//catalytic activity//actin binding//sequence-specific DNA binding transcription factor activity	GO:0005667	transcription factor complex	KOG3806	Predicted transcription factor
comp90674_c1	9.03457	69.7354	-2.9484	4.8427e-05	0.0070704	957	--	--	--	--	--	--	--	--	--	--	--	--	--	--	--	--	--	--	--	--	--	--	--
comp91354_c3	16.4731	66.8392	-2.0206	4.8357e-05	0.0070704	1470	--	--	--	--	--	--	--	--	--	--	--	--	--	--	--	--	--	--	--	--	--	--	--
comp66021_c0	676.211	237.423	1.51	4.8839e-05	0.0071032	788	62751958	NP_001015853.1	538	4.11093e-66	pleckstrin homology-like domain, family A, member 1 [Xenopus (Silurana) tropicalis] >gi|59861898|gb|AAH90358.1| MGC108495 protein [Xenopus (Silurana) tropicalis]	--	--	--	--	Q9QZA1	468	1.10189e-53	Pleckstrin homology-like domain family A member 1 OS=Rattus norvegicus GN=Phlda1 PE=2 SV=2	--	--	--	--	GO:0005543	phospholipid binding	--	--	--	--
comp83296_c0	42373.6	109243	-1.3663	4.8862e-05	0.0071032	5146	118404410	NP_001072718.1	1287	1.30394e-147	collagen, type 1, alpha 2 precursor [Xenopus (Silurana) tropicalis] >gi|116487368|gb|AAI25682.1| collagen, type 1, alpha 2 [Xenopus (Silurana) tropicalis] >gi|197246659|gb|AAI68447.1| collagen, type 1, alpha 2 [Xenopus (Silurana) tropicalis]	K06236	COL1AS	collagen, type I/II/III/V/XI/XXIV/XXVII, alpha	http://www.genome.jp/dbget-bin/www_bget?ko:K06236	O42350	1200	6.00483e-137	Collagen alpha-2(I) chain OS=Lithobates catesbeiana GN=COL1A2 PE=2 SV=1	PF01410	Fibrillar collagen C-terminal domain	--	--	GO:0005201	extracellular matrix structural constituent	GO:0005581//GO:0005578	collagen//proteinaceous extracellular matrix	KOG3544	Collagens (type IV and type XIII), and related proteins
comp90585_c0	10.5657	50.9846	-2.2707	4.9131e-05	0.0071142	1567	--	--	--	--	--	--	--	--	--	--	--	--	--	--	--	--	--	--	--	--	--	--	--
comp91062_c0	12256.6	4494.6	1.4473	4.9054e-05	0.0071142	1954	147907224	NP_001083291.1	2300	0	6-phosphogluconate dehydrogenase, decarboxylating [Xenopus laevis] >gi|37747616|gb|AAH59958.1| Pgd protein [Xenopus laevis]	K00033	E1.1.1.44, PGD, gnd	6-phosphogluconate dehydrogenase	http://www.genome.jp/dbget-bin/www_bget?ko:K00033	P52209	2177	0	6-phosphogluconate dehydrogenase, decarboxylating OS=Homo sapiens GN=PGD PE=1 SV=3	PF00393//PF03446//PF00162//PF00712	6-phosphogluconate dehydrogenase, C-terminal domain//NAD binding domain of 6-phosphogluconate dehydrogenase//Phosphoglycerate kinase//DNA polymerase III beta subunit, N-terminal domain	GO:0006260//GO:0006098//GO:0055114//GO:0006096//GO:0019521//GO:0016310//GO:0006094//GO:0015976	DNA replication//pentose-phosphate shunt//oxidation-reduction process//glycolysis//D-gluconate metabolic process//phosphorylation//gluconeogenesis//carbon utilization	GO:0003677//GO:0003887//GO:0008408//GO:0004618//GO:0004616//GO:0050661	DNA binding//DNA-directed DNA polymerase activity//3'-5' exonuclease activity//phosphoglycerate kinase activity//phosphogluconate dehydrogenase (decarboxylating) activity//NADP binding	GO:0042575//GO:0009360	DNA polymerase complex//DNA polymerase III complex	KOG2653	6-phosphogluconate dehydrogenase
comp94127_c0	67.0154	211.71	-1.6595	4.9466e-05	0.0071487	3193	301611336	XP_002935189.1	3670	0	PREDICTED: endothelin-converting enzyme 2-like [Xenopus (Silurana) tropicalis]	K01415	E3.4.24.71, ECE1, ECE2	endothelin-converting enzyme	http://www.genome.jp/dbget-bin/www_bget?ko:K01415	O60344	2971	0	Endothelin-converting enzyme 2 OS=Homo sapiens GN=ECE2 PE=1 SV=4	PF01435//PF01431//PF05649	Peptidase family M48//Peptidase family M13//Peptidase family M13	GO:0006508	proteolysis	GO:0004222	metalloendopeptidase activity	GO:0016020	membrane	KOG3624	M13 family peptidase
comp93696_c3	286.321	812.933	-1.5055	4.9798e-05	0.0071826	4746	363744275	XP_424802.3	2648	0	PREDICTED: phosphoglucomutase 5 [Gallus gallus]	K15636	PGM5	phosphoglucomutase-like protein 5	http://www.genome.jp/dbget-bin/www_bget?ko:K15636	Q15124	2602	0	Phosphoglucomutase-like protein 5 OS=Homo sapiens GN=PGM5 PE=1 SV=2	PF00408//PF02879//PF02880//PF02878	Phosphoglucomutase/phosphomannomutase, C-terminal domain//Phosphoglucomutase/phosphomannomutase, alpha/beta/alpha domain II//Phosphoglucomutase/phosphomannomutase, alpha/beta/alpha domain III//Phosphoglucomutase/phosphomannomutase, alpha/beta/alpha domain I	GO:0005975	carbohydrate metabolic process	GO:0016868	intramolecular transferase activity, phosphotransferases	--	--	KOG0625	Phosphoglucomutase
comp3505_c0	16.0332	0.839461	4.2555	5.0352e-05	0.0072482	1090	118083369	XP_416530.2	835	5.93214e-102	PREDICTED: transient receptor potential cation channel subfamily V member 6 [Gallus gallus]	K04975	TRPV6	transient receptor potential cation channel subfamily V member 6	http://www.genome.jp/dbget-bin/www_bget?ko:K04975	Q9H1D0	782	2.41551e-95	Transient receptor potential cation channel subfamily V member 6 OS=Homo sapiens GN=TRPV6 PE=1 SV=2	PF00520	Ion transport protein	GO:0006811//GO:0055085	ion transport//transmembrane transport	GO:0005216	ion channel activity	GO:0016020	membrane	KOG3676	Ca2+-permeable cation channel OSM-9 and related channels (OTRPC family)
comp90586_c1	2128.86	805.375	1.4024	5.0589e-05	0.0072681	1679	291415698	XP_002724087.1	169	2.46907e-11	PREDICTED: beta-microseminoprotein-like [Oryctolagus cuniculus]	--	--	--	--	P97580	138	1.35862e-08	Beta-microseminoprotein OS=Rattus norvegicus GN=Msmb PE=1 SV=1	PF00093	von Willebrand factor type C domain	--	--	GO:0005515	protein binding	--	--	--	--
comp81671_c0	987.138	347.401	1.5066	5.0985e-05	0.0073108	1604	62859923	NP_001016887.1	1500	0	probable cytosolic iron-sulfur protein assembly protein ciao1 [Xenopus (Silurana) tropicalis] >gi|123892624|sp|Q28DW0.1|CIAO1_XENTR RecName: Full=Probable cytosolic iron-sulfur protein assembly protein ciao1; AltName: Full=WD repeat-containing protein 39 >gi|89272876|emb|CAJ81275.1| WD repeat domain 39 [Xenopus (Silurana) tropicalis] >gi|117558543|gb|AAI27280.1| hypothetical protein LOC549641 [Xe…	--	--	--	--	Q28DW0	1500	0	Probable cytosolic iron-sulfur protein assembly protein ciao1 OS=Xenopus tropicalis GN=ciao1 PE=2 SV=1	PF04053//PF00400	Coatomer WD associated region//WD domain, G-beta repeat	GO:0006886//GO:0016226//GO:0016192	intracellular protein transport//iron-sulfur cluster assembly//vesicle-mediated transport	GO:0005515//GO:0005198	protein binding//structural molecule activity	GO:0097361//GO:0030117	CIA complex//membrane coat	KOG0645	WD40 repeat protein
comp64776_c2	50.4693	166.708	-1.7238	5.1106e-05	0.0073138	459	--	--	--	--	--	--	--	--	--	--	--	--	--	--	--	--	--	--	--	--	--	--	--
comp26703_c0	4.51034	30.6664	-2.7654	5.129e-05	0.007318	546	--	--	--	--	--	--	--	--	--	--	--	--	--	PF02326	Plant ATP synthase F0	GO:0015986//GO:0015992	ATP synthesis coupled proton transport//proton transport	GO:0015078	hydrogen ion transmembrane transporter activity	GO:0000276	mitochondrial proton-transporting ATP synthase complex, coupling factor F(o)	--	--
comp33424_c0	5.64401	35.4896	-2.6526	5.1445e-05	0.007318	583	--	--	--	--	--	--	--	--	--	--	--	--	--	--	--	--	--	--	--	--	--	--	--
comp83640_c0	7.37721	40.8077	-2.4677	5.1533e-05	0.007318	1327	--	--	--	--	--	--	--	--	--	--	--	--	--	--	--	--	--	--	--	--	--	--	--
comp90393_c0	180.662	55.691	1.6978	5.1373e-05	0.007318	1557	148234551	NP_001089319.1	1534	0	adenylyltransferase and sulfurtransferase MOCS3 [Xenopus laevis] >gi|82230180|sp|Q58E95.1|MOCS3_XENLA RecName: Full=Adenylyltransferase and sulfurtransferase MOCS3; AltName: Full=Molybdenum cofactor synthesis protein 3; Includes: RecName: Full=Molybdopterin-synthase adenylyltransferase; AltName: Full=Adenylyltransferase MOCS3; AltName: Full=Sulfur carrier protein MOCS2A adenylyltransferase; Inclu…	K11996	MOCS3, UBA4, moeB	adenylyltransferase and sulfurtransferase	http://www.genome.jp/dbget-bin/www_bget?ko:K11996	Q58E95	1534	0	Adenylyltransferase and sulfurtransferase MOCS3 OS=Xenopus laevis GN=mocs3 PE=2 SV=1	PF00899	ThiF family	GO:0034227//GO:0006777//GO:0018192//GO:0002098	tRNA thio-modification//Mo-molybdopterin cofactor biosynthetic process//enzyme active site formation via L-cysteine persulfide//tRNA wobble uridine modification	GO:0016779//GO:0046872//GO:0042292//GO:0005524//GO:0003824//GO:0004792	nucleotidyltransferase activity//metal ion binding//URM1 activating enzyme activity//ATP binding//catalytic activity//thiosulfate sulfurtransferase activity	GO:0005829	cytosol	KOG2017	Molybdopterin synthase sulfurylase
comp65070_c0	4.55845	31.8401	-2.8042	5.198e-05	0.0073526	1707	--	--	--	--	--	--	--	--	--	--	--	--	--	--	--	--	--	--	--	--	--	--	--
comp83774_c0	478.327	168.442	1.5057	5.2008e-05	0.0073526	2685	148227218	NP_001086441.1	765	8.40622e-88	enabled protein [Xenopus laevis] >gi|66910692|gb|AAH97530.1| LOC446221 protein [Xenopus laevis]	K05746	ENAH, MENA	enabled	http://www.genome.jp/dbget-bin/www_bget?ko:K05746	Q8N8S7	739	1.12868e-84	Protein enabled homolog OS=Homo sapiens GN=ENAH PE=1 SV=2	--	--	GO:0046907	intracellular transport	--	--	GO:0005622	intracellular	KOG4590	Signal transduction protein Enabled, contains WH1 domain
comp92663_c1	55.6905	179.791	-1.6908	5.2076e-05	0.0073526	2540	301618137	XP_002938483.1	379	2.84223e-37	PREDICTED: hypothetical protein LOC100498004 [Xenopus (Silurana) tropicalis]	--	--	--	--	--	--	--	--	PF13965//PF13994//PF06459//PF09726//PF00558	dsRNA-gated channel SID-1//PgaD-like protein//Ryanodine Receptor TM 4-6//Transmembrane protein//Vpu protein	GO:0015931//GO:0019076//GO:0006812//GO:0032801//GO:0033227//GO:0006816//GO:0006874//GO:0042710	nucleobase-containing compound transport//viral release from host cell//cation transport//receptor catabolic process//dsRNA transport//calcium ion transport//cellular calcium ion homeostasis//biofilm formation	GO:0005261//GO:0051033//GO:0005219	cation channel activity//RNA transmembrane transporter activity//ryanodine-sensitive calcium-release channel activity	GO:0016021//GO:0005622//GO:0033644	integral to membrane//intracellular//host cell membrane	--	--
comp91107_c3	251.163	2081.1	-3.0507	5.2541e-05	0.0073981	1866	126296	P08548.1	247	3.71902e-19	RecName: Full=LINE-1 reverse transcriptase homolog >gi|225048|prf||1207289B reverse transcriptase related protein	--	--	--	--	P08548	247	2.51187e-20	LINE-1 reverse transcriptase homolog OS=Nycticebus coucang PE=1 SV=1	--	--	--	--	--	--	--	--	--	--
comp93113_c5	16.1294	66.5148	-2.044	5.2659e-05	0.0073981	631	--	--	--	--	--	--	--	--	--	--	--	--	--	--	--	--	--	--	--	--	--	--	--
comp98063_c0	14132.1	5231.76	1.4336	5.2701e-05	0.0073981	237	--	--	--	--	--	--	--	--	--	--	--	--	--	--	--	--	--	--	--	--	--	--	--
comp80903_c0	24.0829	97.2096	-2.0131	5.369e-05	0.007494	2837	348605199	NP_001106409.2	1491	0	SLAIN motif-containing protein 1 [Xenopus (Silurana) tropicalis] >gi|166977683|sp|A8E4V2.2|SLAI1_XENTR RecName: Full=SLAIN motif-containing protein 1	K16580	SLAIN1_2	SLAIN motif-containing protein 1/2	http://www.genome.jp/dbget-bin/www_bget?ko:K16580	A8E4V2	1491	0	SLAIN motif-containing protein 1 OS=Xenopus tropicalis GN=slain1 PE=2 SV=2	PF00170//PF01301	bZIP transcription factor//Glycosyl hydrolases family 35	GO:0005975//GO:0006355	carbohydrate metabolic process//regulation of transcription, DNA-dependent	GO:0004553//GO:0043565//GO:0003700	hydrolase activity, hydrolyzing O-glycosyl compounds//sequence-specific DNA binding//sequence-specific DNA binding transcription factor activity	GO:0005667	transcription factor complex	--	--
comp88443_c0	375.886	129.867	1.5333	5.3645e-05	0.007494	2968	118085290	XP_417263.2	1489	0	PREDICTED: leucine carboxyl methyltransferase 2 [Gallus gallus]	K15451	PPM2, LCMT2, TYW4	tRNA wybutosine-synthesizing protein 4	http://www.genome.jp/dbget-bin/www_bget?ko:K15451	Q8BYR1	1374	4.04888e-175	Leucine carboxyl methyltransferase 2 OS=Mus musculus GN=Lcmt2 PE=2 SV=4	PF03089//PF04072//PF07646//PF01344	Recombination activating protein 2//Leucine carboxyl methyltransferase//Kelch motif//Kelch motif	GO:0006310//GO:0032259	DNA recombination//methylation	GO:0008168//GO:0005515//GO:0003677	methyltransferase activity//protein binding//DNA binding	GO:0005634	nucleus	KOG2918	Carboxymethyl transferase
comp88593_c0	206.07	66.5892	1.6298	5.3561e-05	0.007494	4963	301620035	XP_002939394.1	357	4.24379e-31	PREDICTED: hypothetical protein LOC100036715 [Xenopus (Silurana) tropicalis]	--	--	--	--	--	--	--	--	--	--	--	--	--	--	--	--	--	--
comp76875_c0	1758.31	617.03	1.5108	5.3993e-05	0.0075221	786	355704291	AES02178.1	603	7.10524e-76	mitochondrial ribosomal protein L14 [Mustela putorius furo]	--	--	--	--	Q1JQ99	583	5.08071e-74	39S ribosomal protein L14, mitochondrial OS=Bos taurus GN=MRPL14 PE=2 SV=1	PF00238	Ribosomal protein L14p/L23e	GO:0006412//GO:0042254	translation//ribosome biogenesis	GO:0003735	structural constituent of ribosome	GO:0005739//GO:0005840	mitochondrion//ribosome	KOG3441	Mitochondrial ribosomal protein L14
comp74406_c1	10.6478	59.0545	-2.4715	5.6579e-05	0.0078675	1022	--	--	--	--	--	--	--	--	--	--	--	--	--	PF13631	Cytochrome b(N-terminal)/b6/petB	GO:0006118	electron transport	GO:0016491//GO:0009055	oxidoreductase activity//electron carrier activity	GO:0016020	membrane	--	--
comp82721_c1	306.074	878.442	-1.5211	5.6803e-05	0.0078837	1554	301615047	XP_002936985.1	1766	0	PREDICTED: hexokinase-2-like [Xenopus (Silurana) tropicalis]	K00844	HK	hexokinase	http://www.genome.jp/dbget-bin/www_bget?ko:K00844	P19367	1323	5.56206e-171	Hexokinase-1 OS=Homo sapiens GN=HK1 PE=1 SV=3	PF03727//PF00349	Hexokinase//Hexokinase	GO:0005975	carbohydrate metabolic process	GO:0005524//GO:0016773	ATP binding//phosphotransferase activity, alcohol group as acceptor	--	--	KOG1369	Hexokinase
comp83521_c0	220.097	71.6825	1.6184	5.741e-05	0.007953	1545	301605226	XP_002932238.1	1764	0	PREDICTED: mitochondrial tRNA-specific 2-thiouridylase 1 [Xenopus (Silurana) tropicalis]	K00566	mnmA, trmU, TRMU	tRNA-specific 2-thiouridylase	http://www.genome.jp/dbget-bin/www_bget?ko:K00566	Q5ZKW0	1596	0	Mitochondrial tRNA-specific 2-thiouridylase 1 OS=Gallus gallus GN=TRMU PE=2 SV=1	PF03054//PF00733	tRNA methyl transferase//Asparagine synthase	GO:0006531//GO:0006522//GO:0006529//GO:0008033	aspartate metabolic process//alanine metabolic process//asparagine biosynthetic process//tRNA processing	GO:0016783//GO:0016740//GO:0004066	sulfurtransferase activity//transferase activity//asparagine synthase (glutamine-hydrolyzing) activity	GO:0005737	cytoplasm	KOG2805	tRNA (5-methylaminomethyl-2-thiouridylate)-methyltransferase
comp93332_c3	50.9196	11.3809	2.1616	5.7658e-05	0.0079723	636	--	--	--	--	--	--	--	--	--	--	--	--	--	--	--	--	--	--	--	--	--	--	--
comp76583_c0	202.368	65.085	1.6366	5.8734e-05	0.0080216	1659	62858971	NP_001016244.1	1511	0	sideroflexin 1 [Xenopus (Silurana) tropicalis] >gi|89267480|emb|CAJ83464.1| Sideroflexin 1 [Xenopus (Silurana) tropicalis] >gi|197246719|gb|AAI68602.1| sideroflexin 3 [Xenopus (Silurana) tropicalis] >gi|213624056|gb|AAI70588.1| sideroflexin 3 [Xenopus (Silurana) tropicalis] >gi|213624326|gb|AAI70943.1| sideroflexin 3 [Xenopus (Silurana) tropicalis]	--	--	--	--	A5A761	1436	0	Sideroflexin-1 OS=Sus scrofa GN=SFXN1 PE=2 SV=1	PF03820	Tricarboxylate carrier	GO:0055085//GO:0006812	transmembrane transport//cation transport	GO:0008324	cation transmembrane transporter activity	GO:0016020	membrane	KOG3767	Sideroflexin
comp79211_c0	13.4128	58.6499	-2.1285	5.8778e-05	0.0080216	1549	--	--	--	--	--	--	--	--	--	--	--	--	--	--	--	--	--	--	--	--	--	--	--
comp82410_c0	42.0647	138.367	-1.7178	5.8404e-05	0.0080216	2138	301606029	XP_002932665.1	2060	0	PREDICTED: glypican-3 [Xenopus (Silurana) tropicalis]	K08109	GPC3	glypican 3 (OCI-5)	http://www.genome.jp/dbget-bin/www_bget?ko:K08109	Q8CFZ4	1647	0	Glypican-3 OS=Mus musculus GN=Gpc3 PE=2 SV=1	PF01153	Glypican	--	--	GO:0043395	heparan sulfate proteoglycan binding	GO:0005578//GO:0016020	proteinaceous extracellular matrix//membrane	KOG3821	Heparin sulfate cell surface proteoglycan
comp89227_c0	60.6757	429.841	-2.8246	5.8465e-05	0.0080216	2021	348581646	XP_003476588.1	454	6.59664e-47	PREDICTED: mast cell carboxypeptidase A-like [Cavia porcellus]	K08780	CPA3	carboxypeptidase A3	http://www.genome.jp/dbget-bin/www_bget?ko:K08780	P21961	438	5.66977e-46	Mast cell carboxypeptidase A (Fragment) OS=Rattus norvegicus GN=Cpa3 PE=1 SV=2	PF00246	Zinc carboxypeptidase	GO:0006508	proteolysis	GO:0004180//GO:0008270//GO:0004181	carboxypeptidase activity//zinc ion binding//metallocarboxypeptidase activity	--	--	KOG2650	Zinc carboxypeptidase
comp90237_c3	35.9449	121.922	-1.7621	5.8715e-05	0.0080216	3436	--	--	--	--	--	--	--	--	--	--	--	--	--	--	--	--	--	--	--	--	--	--	--
comp92530_c0	208.28	590.043	-1.5023	5.8378e-05	0.0080216	4611	301606221	XP_002932734.1	5188	0	PREDICTED: protein Jumonji [Xenopus (Silurana) tropicalis]	K11478	JARID2, JMJ	protein Jumonji	http://www.genome.jp/dbget-bin/www_bget?ko:K11478	Q5F363	4805	0	Protein Jumonji OS=Gallus gallus GN=JARID2 PE=2 SV=1	PF01388//PF02373//PF02928	ARID/BRIGHT DNA binding domain//JmjC domain, hydroxylase//C5HC2 zinc finger	--	--	GO:0005515//GO:0003677	protein binding//DNA binding	GO:0005634//GO:0005622	nucleus//intracellular	KOG1246	DNA-binding protein jumonji/RBP2/SMCY, contains JmjC domain
comp93819_c0	28.5054	98.8863	-1.7945	5.8763e-05	0.0080216	4909	301622059	XP_002940360.1	2808	0	PREDICTED: protein QN1 homolog [Xenopus (Silurana) tropicalis]	--	--	--	--	Q6ZQ06	2048	0	Protein QN1 homolog OS=Mus musculus GN=Kiaa1009 PE=1 SV=2	--	--	--	--	--	--	--	--	--	--
comp66576_c0	17.9896	1.5156	3.5692	5.9009e-05	0.0080354	559	--	--	--	--	--	--	--	--	--	--	--	--	--	--	--	--	--	--	--	--	--	--	--
comp94235_c0	34.0808	118.945	-1.8033	5.9097e-05	0.0080354	1280	--	--	--	--	--	--	--	--	--	--	--	--	--	--	--	--	--	--	--	--	--	--	--
comp30967_c0	6.88007	58.7337	-3.0937	5.94e-05	0.008052	732	--	--	--	--	--	--	--	--	--	--	--	--	--	PF01528	Herpesvirus glycoprotein M	--	--	--	--	GO:0016020	membrane	--	--
comp81053_c0	770.667	271.168	1.5069	5.9488e-05	0.008052	1934	163915599	AAI57488.1	1773	0	LOC100137676 protein [Xenopus laevis]	K14793	RRP9	ribosomal RNA-processing protein 9	http://www.genome.jp/dbget-bin/www_bget?ko:K14793	Q91WM3	1401	0	U3 small nucleolar RNA-interacting protein 2 OS=Mus musculus GN=Rrp9 PE=1 SV=1	PF00400	WD domain, G-beta repeat	--	--	GO:0005515	protein binding	--	--	KOG0299	U3 snoRNP-associated protein (contains WD40 repeats)
comp89071_c3	14.9617	61.4266	-2.0376	5.9548e-05	0.008052	1325	--	--	--	--	--	--	--	--	--	--	--	--	--	--	--	--	--	--	--	--	--	--	--
comp86203_c1	2161.27	791.883	1.4485	6.0065e-05	0.008107	2645	148238150	NP_001080508.1	1170	1.45097e-148	tRNA (guanine-N(7)-)-methyltransferase subunit WDR4 [Xenopus laevis] >gi|27696416|gb|AAH43907.1| Wdr4-prov protein [Xenopus laevis]	K15443	TRM82, WDR4	tRNA (guanine-N(7)-)-methyltransferase subunit TRM82	http://www.genome.jp/dbget-bin/www_bget?ko:K15443	Q7ZY78	1166	1.34908e-149	tRNA (guanine-N(7)-)-methyltransferase subunit WDR4 OS=Xenopus laevis GN=wdr4 PE=2 SV=2	PF10660//PF07174//PF00400	Iron-containing outer mitochondrial membrane protein N-terminus//Fibronectin-attachment protein (FAP)//WD domain, G-beta repeat	GO:0008033//GO:0006400//GO:0036265//GO:0009451	tRNA processing//tRNA modification//RNA (guanine-N7)-methylation//RNA modification	GO:0050840//GO:0051537//GO:0005515//GO:0008176	extracellular matrix binding//2 iron, 2 sulfur cluster binding//protein binding//tRNA (guanine-N7-)-methyltransferase activity	GO:0005634//GO:0005576//GO:0043231	nucleus//extracellular region//intracellular membrane-bounded organelle	KOG3914	WD repeat protein WDR4
comp76982_c0	4.097	29.9995	-2.8723	6.0478e-05	0.0081478	793	--	--	--	--	--	--	--	--	--	--	--	--	--	--	--	--	--	--	--	--	--	--	--
comp91593_c0	1.05332	17.7343	-4.0735	6.0772e-05	0.0081725	840	--	--	--	--	--	--	--	--	--	--	--	--	--	--	--	--	--	--	--	--	--	--	--
comp78019_c0	1054.08	2934.86	-1.4773	6.0887e-05	0.008173	1515	--	--	--	--	--	--	--	--	--	--	--	--	--	--	--	--	--	--	--	--	--	--	--
comp77081_c0	3051.2	1.60774	10.89	6.1261e-05	0.0081932	1323	301612555	XP_002935787.1	1165	1.46013e-152	PREDICTED: keratin, type II cytoskeletal cochleal-like [Xenopus (Silurana) tropicalis]	K07605	KRT2	type II keratin, basic	http://www.genome.jp/dbget-bin/www_bget?ko:K07605	O93532	1091	5.76234e-143	Keratin, type II cytoskeletal cochleal OS=Gallus gallus PE=2 SV=1	PF04111//PF08702//PF13851//PF10473//PF07926//PF01576//PF00170//PF00564//PF05064//PF02403//PF04513//PF00038//PF02183	Autophagy protein Apg6//Fibrinogen alpha/beta chain family//Growth-arrest specific micro-tubule binding//Leucine-rich repeats of kinetochore protein Cenp-F/LEK1//TPR/MLP1/MLP2-like protein//Myosin tail//bZIP transcription factor//PB1 domain//Nsp1-like C-terminal region//Seryl-tRNA synthetase N-terminal domain//Baculovirus polyhedron envelope protein, PEP, C terminus//Intermediate filament protein…	GO:0006563//GO:0006434//GO:0006606//GO:0006355//GO:0048870//GO:0006544//GO:0006914//GO:0007165//GO:0030168//GO:0006566//GO:0051258	L-serine metabolic process//seryl-tRNA aminoacylation//protein import into nucleus//regulation of transcription, DNA-dependent//cell motility//glycine metabolic process//autophagy//signal transduction//platelet activation//threonine metabolic process//protein polymerization	GO:0004828//GO:0003774//GO:0045502//GO:0017056//GO:0042803//GO:0005515//GO:0005102//GO:0005198//GO:0005524//GO:0030674//GO:0003700//GO:0003677//GO:0043565//GO:0000166//GO:0008134	serine-tRNA ligase activity//motor activity//dynein binding//structural constituent of nuclear pore//protein homodimerization activity//protein binding//receptor binding//structural molecule activity//ATP binding//protein binding, bridging//sequence-specific DNA binding transcription factor activity//DNA binding//sequence-specific DNA binding//nucleotide binding//transcription factor binding	GO:0005737//GO:0005643//GO:0016459//GO:0005667//GO:0005634//GO:0019028//GO:0031514//GO:0019031//GO:0005882//GO:0005577//GO:0030286	cytoplasm//nuclear pore//myosin complex//transcription factor complex//nucleus//viral capsid//motile cilium//viral envelope//intermediate filament//fibrinogen complex//dynein complex	KOG0977	Nuclear envelope protein lamin, intermediate filament superfamily
comp84268_c0	1684.75	447.973	1.9111	6.1197e-05	0.0081932	2696	134023803	AAI35570.1	2002	0	LOC100124858 protein [Xenopus (Silurana) tropicalis]	--	--	--	--	Q9EQT5	1647	0	Tubulointerstitial nephritis antigen-like OS=Rattus norvegicus GN=Tinagl1 PE=2 SV=1	PF05375//PF00112//PF01033//PF00093//PF03051//PF08127	Pacifastin inhibitor (LCMII)//Papain family cysteine protease//Somatomedin B domain//von Willebrand factor type C domain//Peptidase C1-like family//Peptidase family C1 propeptide	GO:0050790//GO:0002040//GO:0007165//GO:0006508//GO:0006955	regulation of catalytic activity//sprouting angiogenesis//signal transduction//proteolysis//immune response	GO:0005044//GO:0008234//GO:0030414//GO:0030247//GO:0005515//GO:0004197	scavenger receptor activity//cysteine-type peptidase activity//peptidase inhibitor activity//polysaccharide binding//protein binding//cysteine-type endopeptidase activity	--	--	KOG1543	Cysteine proteinase Cathepsin L
comp44000_c0	5.64401	35.1303	-2.6379	6.1628e-05	0.0082274	693	--	--	--	--	--	--	--	--	--	--	--	--	--	--	--	--	--	--	--	--	--	--	--
comp89939_c0	569.732	207.212	1.4592	6.1983e-05	0.0082598	2662	301613588	XP_002936286.1	928	1.24922e-112	PREDICTED: uncharacterized protein C3orf32 [Xenopus (Silurana) tropicalis]	--	--	--	--	Q9Y2M2	640	1.75873e-73	Protein SSUH2 homolog OS=Homo sapiens GN=SSUH2 PE=1 SV=1	PF00684	DnaJ central domain	--	--	GO:0051082//GO:0031072	unfolded protein binding//heat shock protein binding	--	--	KOG2813	Predicted molecular chaperone, contains DnaJ domain
comp92654_c1	40437.9	114225	-1.4981	6.2117e-05	0.0082626	2114	326934146	XP_003213155.1	953	1.2447e-117	PREDICTED: keratin, type I cytoskeletal 12-like [Meleagris gallopavo]	K07604	KRT1	type I keratin, acidic	http://www.genome.jp/dbget-bin/www_bget?ko:K07604	P02535	926	1.22041e-113	Keratin, type I cytoskeletal 10 OS=Mus musculus GN=Krt10 PE=1 SV=3	PF02996//PF04513//PF13851//PF00038//PF01576//PF13897//PF07464	Prefoldin subunit//Baculovirus polyhedron envelope protein, PEP, C terminus//Growth-arrest specific micro-tubule binding//Intermediate filament protein//Myosin tail//Golgi-dynamics membrane-trafficking//Apolipophorin-III precursor (apoLp-III)	GO:0048870//GO:0006457//GO:0006810//GO:0006869	cell motility//protein folding//transport//lipid transport	GO:0005198//GO:0003774//GO:0051082//GO:0008289	structural molecule activity//motor activity//unfolded protein binding//lipid binding	GO:0016459//GO:0005882//GO:0005576//GO:0016272//GO:0016021//GO:0019028//GO:0019031//GO:0031514	myosin complex//intermediate filament//extracellular region//prefoldin complex//integral to membrane//viral capsid//viral envelope//motile cilium	KOG0977	Nuclear envelope protein lamin, intermediate filament superfamily
comp94883_c2	35.1361	121.584	-1.7909	6.251e-05	0.0083	3574	--	--	--	--	--	--	--	--	--	--	--	--	--	--	--	--	--	--	--	--	--	--	--
comp78620_c0	4.34371	36.313	-3.0635	6.3129e-05	0.0083386	1643	--	--	--	--	--	--	--	--	--	--	--	--	--	PF00123	Peptide hormone	GO:0007165	signal transduction	GO:0005179	hormone activity	GO:0005576	extracellular region	--	--
comp81653_c0	85.1364	286.589	-1.7511	6.3141e-05	0.0083386	2082	89266842	CAJ83859.1	2220	0	amylase, alpha 1A; salivary [Xenopus (Silurana) tropicalis]	K01176	E3.2.1.1, amyA, malS	alpha-amylase	http://www.genome.jp/dbget-bin/www_bget?ko:K01176	P00690	2055	0	Pancreatic alpha-amylase OS=Sus scrofa GN=AMY2 PE=1 SV=3	PF04390//PF02806//PF00128	Lipopolysaccharide-assembly//Alpha amylase, C-terminal all-beta domain//Alpha amylase, catalytic domain	GO:0043165//GO:0005975	Gram-negative-bacterium-type cell outer membrane assembly//carbohydrate metabolic process	GO:0043169//GO:0003824//GO:0016798	cation binding//catalytic activity//hydrolase activity, acting on glycosyl bonds	GO:0019867	outer membrane	--	--
comp83327_c0	9893.59	3633.53	1.4451	6.2929e-05	0.0083386	2234	28278797	AAH45237.1	2023	0	LOC444845 protein, partial [Xenopus laevis]	K03257	EIF4A	translation initiation factor 4A	http://www.genome.jp/dbget-bin/www_bget?ko:K03257	P60843	2005	0	Eukaryotic initiation factor 4A-I OS=Mus musculus GN=Eif4a1 PE=2 SV=1	PF00579//PF04851//PF07652//PF00271//PF00270	tRNA synthetases class I (W and Y)//Type III restriction enzyme, res subunit//Flavivirus DEAD domain//Helicase conserved C-terminal domain//DEAD/DEAH box helicase	GO:0019079//GO:0006418	viral genome replication//tRNA aminoacylation for protein translation	GO:0005524//GO:0003676//GO:0008026//GO:0003677//GO:0016787//GO:0004386//GO:0000166//GO:0004812	ATP binding//nucleic acid binding//ATP-dependent helicase activity//DNA binding//hydrolase activity//helicase activity//nucleotide binding//aminoacyl-tRNA ligase activity	--	--	KOG0327	Translation initiation factor 4F, helicase subunit (eIF-4A) and related helicases
comp75117_c0	218.491	75.9573	1.5243	6.4095e-05	0.0084218	1164	189230250	NP_001121449.1	1424	0	epoxide hydrolase 1, microsomal (xenobiotic) precursor [Xenopus (Silurana) tropicalis] >gi|183985926|gb|AAI66207.1| LOC100158543 protein [Xenopus (Silurana) tropicalis]	K01253	EPHX1	microsomal epoxide hydrolase	http://www.genome.jp/dbget-bin/www_bget?ko:K01253	P07687	1244	1.99268e-167	Epoxide hydrolase 1 OS=Rattus norvegicus GN=Ephx1 PE=1 SV=1	--	--	GO:0008152	metabolic process	GO:0033961	cis-stilbene-oxide hydrolase activity	--	--	--	--
comp75962_c0	19.2536	86.8019	-2.1726	6.416e-05	0.0084218	3407	--	--	--	--	--	--	--	--	--	--	--	--	--	PF05861	Bacterial phosphonate metabolism protein (PhnI)	GO:0019634	organic phosphonate metabolic process	--	--	--	--	--	--
comp79517_c0	8.27632	45.5932	-2.4618	6.4229e-05	0.0084218	969	--	--	--	--	--	--	--	--	--	--	--	--	--	--	--	--	--	--	--	--	--	--	--
comp91786_c0	77.3436	230.977	-1.5784	6.4002e-05	0.0084218	3864	118086882	XP_419165.2	3517	0	PREDICTED: oxysterol-binding protein-related protein 1 isoform 2 [Gallus gallus]	--	--	--	--	Q9BXW6	3492	0	Oxysterol-binding protein-related protein 1 OS=Homo sapiens GN=OSBPL1A PE=1 SV=2	PF02491//PF13606//PF00023//PF00484	SHS2 domain inserted in FTSA//Ankyrin repeat//Ankyrin repeat//Carbonic anhydrase	GO:0006807//GO:0007049//GO:0006730	nitrogen compound metabolic process//cell cycle//one-carbon metabolic process	GO:0008270//GO:0005515//GO:0004089	zinc ion binding//protein binding//carbonate dehydratase activity	--	--	KOG2209	Oxysterol-binding protein
comp65577_c0	40.2615	135.291	-1.7486	6.4532e-05	0.0084465	707	--	--	--	--	--	--	--	--	--	--	--	--	--	--	--	--	--	--	--	--	--	--	--
comp71646_c0	161.636	469.591	-1.5387	6.5394e-05	0.008529	1397	--	--	--	--	--	--	--	--	--	--	--	--	--	--	--	--	--	--	--	--	--	--	--
comp82556_c0	2519.17	6892.83	-1.4521	6.5355e-05	0.008529	1787	148231837	NP_001088495.1	1871	0	cytochrome P450, family 3, subfamily A, polypeptide 5 [Xenopus laevis] >gi|54311332|gb|AAH84827.1| LOC495363 protein [Xenopus laevis]	K07424	CYP3A	cytochrome P450, family 3, subfamily A	http://www.genome.jp/dbget-bin/www_bget?ko:K07424	P08684	1607	0	Cytochrome P450 3A4 OS=Homo sapiens GN=CYP3A4 PE=1 SV=4	PF00067	Cytochrome P450	GO:0055114//GO:0006118	oxidation-reduction process//electron transport	GO:0005506//GO:0016705//GO:0004497//GO:0009055//GO:0020037	iron ion binding//oxidoreductase activity, acting on paired donors, with incorporation or reduction of molecular oxygen//monooxygenase activity//electron carrier activity//heme binding	--	--	KOG0158	Cytochrome P450 CYP3/CYP5/CYP6/CYP9 subfamilies
comp86784_c0	112.66	29.3779	1.9392	6.5887e-05	0.0085696	2702	301606995	XP_002933099.1	1799	0	PREDICTED: NUAK family SNF1-like kinase 1-like [Xenopus (Silurana) tropicalis]	K08800	NUAK	NUAK family, SNF1-like kinase	http://www.genome.jp/dbget-bin/www_bget?ko:K08800	Q641K5	1262	5.5413e-160	NUAK family SNF1-like kinase 1 OS=Mus musculus GN=Nuak1 PE=2 SV=1	PF00319//PF06293//PF00069//PF07714	SRF-type transcription factor (DNA-binding and dimerisation domain)//Lipopolysaccharide kinase (Kdo/WaaP) family//Protein kinase domain//Protein tyrosine kinase	GO:0006468//GO:0009069//GO:0016310//GO:0009103	protein phosphorylation//serine family amino acid metabolic process//phosphorylation//lipopolysaccharide biosynthetic process	GO:0004672//GO:0003677//GO:0004674//GO:0046983//GO:0005524//GO:0016773	protein kinase activity//DNA binding//protein serine/threonine kinase activity//protein dimerization activity//ATP binding//phosphotransferase activity, alcohol group as acceptor	GO:0016020	membrane	KOG0611	Predicted serine/threonine protein kinase
comp92663_c2	12.3577	56.2985	-2.1877	6.5939e-05	0.0085696	622	--	--	--	--	--	--	--	--	--	--	--	--	--	--	--	--	--	--	--	--	--	--	--
comp83462_c0	6412.95	2336.83	1.4564	6.6181e-05	0.008586	3152	187608141	NP_001120631.1	1965	0	protein kinase, membrane associated tyrosine/threonine 1 [Xenopus (Silurana) tropicalis] >gi|171846518|gb|AAI61784.1| LOC100145798 protein [Xenopus (Silurana) tropicalis]	K06633	PKMYT	membrane-associated tyrosine- and threonine-specific cdc2-inhibitory kinase	http://www.genome.jp/dbget-bin/www_bget?ko:K06633	Q91618	1958	0	Membrane-associated tyrosine- and threonine-specific cdc2-inhibitory kinase OS=Xenopus laevis GN=pkmyt1 PE=1 SV=1	PF00069//PF00240//PF07714	Protein kinase domain//Ubiquitin family//Protein tyrosine kinase	GO:0006468//GO:0009069//GO:0016310//GO:0007049	protein phosphorylation//serine family amino acid metabolic process//phosphorylation//cell cycle	GO:0004672//GO:0005524//GO:0004674//GO:0005515	protein kinase activity//ATP binding//protein serine/threonine kinase activity//protein binding	GO:0016020	membrane	KOG0601	Cyclin-dependent kinase WEE1
comp83783_c0	136.536	41.5437	1.7166	6.6974e-05	0.0086736	3347	113205526	NP_001037871.1	3279	0	zinc finger, DHHC-type containing 8 [Xenopus (Silurana) tropicalis] >gi|62131242|gb|AAX68542.1| membrane-associated DHHC8 zinc finger protein [Xenopus (Silurana) tropicalis]	--	--	--	--	Q9ULC8	2275	0	Probable palmitoyltransferase ZDHHC8 OS=Homo sapiens GN=ZDHHC8 PE=1 SV=3	PF01529	DHHC palmitoyltransferase	--	--	GO:0008270//GO:0046872	zinc ion binding//metal ion binding	--	--	KOG1311	DHHC-type Zn-finger proteins
comp78115_c1	3.25841	26.5053	-3.024	6.7124e-05	0.0086776	2076	301617755	XP_002938301.1	1109	1.54318e-133	PREDICTED: integrin alpha-E-like [Xenopus (Silurana) tropicalis]	K06524	ITGAE	integrin alpha E	http://www.genome.jp/dbget-bin/www_bget?ko:K06524	P38570	787	4.08342e-89	Integrin alpha-E OS=Homo sapiens GN=ITGAE PE=1 SV=3	PF06379//PF01263	L-rhamnose-proton symport protein (RhaT)//Aldose 1-epimerase	GO:0005975//GO:0008645//GO:0015762	carbohydrate metabolic process//hexose transport//rhamnose transport	GO:0015153//GO:0016853	rhamnose transmembrane transporter activity//isomerase activity	GO:0016021	integral to membrane	KOG3637	Vitronectin receptor, alpha subunit
comp86154_c0	196.411	545.612	-1.474	6.7308e-05	0.0086862	2653	71896077	NP_001026190.1	1529	0	protein-L-isoaspartate O-methyltransferase domain-containing protein 1 [Gallus gallus] >gi|82233981|sp|Q5ZMR3.1|PCMD1_CHICK RecName: Full=Protein-L-isoaspartate O-methyltransferase domain-containing protein 1 >gi|53126741|emb|CAG30980.1| hypothetical protein RCJMB04_1g9 [Gallus gallus]	--	--	--	--	Q5ZMR3	1529	0	Protein-L-isoaspartate O-methyltransferase domain-containing protein 1 OS=Gallus gallus GN=PCMTD1 PE=2 SV=1	PF01135//PF00010//PF08704//PF08123//PF07525	Protein-L-isoaspartate(D-aspartate) O-methyltransferase (PCMT)//Helix-loop-helix DNA-binding domain//tRNA methyltransferase complex GCD14 subunit//Histone methylation protein DOT1//SOCS box	GO:0006554//GO:0046500//GO:0008033//GO:0035556//GO:0006479//GO:0006464//GO:0009451//GO:0030488	lysine catabolic process//S-adenosylmethionine metabolic process//tRNA processing//intracellular signal transduction//protein methylation//cellular protein modification process//RNA modification//tRNA methylation	GO:0004719//GO:0046983//GO:0016429//GO:0018024	protein-L-isoaspartate (D-aspartate) O-methyltransferase activity//protein dimerization activity//tRNA (adenine-N1-)-methyltransferase activity//histone-lysine N-methyltransferase activity	GO:0005737//GO:0031515	cytoplasm//tRNA (m1A) methyltransferase complex	KOG1661	Protein-L-isoaspartate(D-aspartate) O-methyltransferase
comp86763_c0	741.46	2054.62	-1.4704	6.836e-05	0.0088065	2676	118403632	NP_001072329.1	3036	0	transforming growth factor, beta-induced, 68kDa precursor [Xenopus (Silurana) tropicalis] >gi|111309036|gb|AAI21404.1| transforming growth factor, beta-induced, 68kDa [Xenopus (Silurana) tropicalis]	--	--	--	--	O11780	2692	0	Transforming growth factor-beta-induced protein ig-h3 OS=Sus scrofa GN=TGFBI PE=1 SV=1	PF07546	EMI domain	GO:0042221//GO:0048747	response to chemical stimulus//muscle fiber development	GO:0005515	protein binding	--	--	KOG1437	Fasciclin and related adhesion glycoproteins
comp73650_c1	6.10743	34.872	-2.5134	6.879e-05	0.0088464	763	148230981	NP_001079026.1	264	4.55875e-24	forkhead box protein D3-A [Xenopus laevis] >gi|82247048|sp|Q9DEN4.1|FXD3A_XENLA RecName: Full=Forkhead box protein D3-A; Short=FoxD3-A; Short=FoxD3a; AltName: Full=Fork head domain-related protein 6; Short=FKH-6; Short=Forkhead protein 6; Short=xFD-6; Short=xFKH6 >gi|4107097|dbj|BAA36334.1| XFD-6 [Xenopus laevis] >gi|10801038|emb|CAC12963.1| winged helix transcription factor [Xenopus laevis] >gi|…	K09397	FOXD	forkhead box protein D	http://www.genome.jp/dbget-bin/www_bget?ko:K09397	Q9DEN4	264	3.07903e-25	Forkhead box protein D3-A OS=Xenopus laevis GN=foxd3-a PE=1 SV=1	PF00250	Fork head domain	GO:0001707//GO:0014034//GO:0006355//GO:0050768//GO:0045892//GO:0050769	mesoderm formation//neural crest cell fate commitment//regulation of transcription, DNA-dependent//negative regulation of neurogenesis//negative regulation of transcription, DNA-dependent//positive regulation of neurogenesis	GO:0003700//GO:0005515//GO:0043565	sequence-specific DNA binding transcription factor activity//protein binding//sequence-specific DNA binding	GO:0005667//GO:0005634	transcription factor complex//nucleus	--	--
comp81765_c0	3033.17	863.298	1.8129	6.8933e-05	0.0088493	2153	148226064	NP_001089405.1	2238	0	protein RCC2 homolog [Xenopus laevis] >gi|71152035|sp|Q52KW8.1|RCC2_XENLA RecName: Full=Protein RCC2 homolog >gi|62739346|gb|AAH94159.1| MGC115292 protein [Xenopus laevis]	--	--	--	--	Q52KW8	2238	0	Protein RCC2 homolog OS=Xenopus laevis GN=rcc2 PE=2 SV=1	--	--	GO:0051301//GO:0007067	cell division//mitosis	--	--	GO:0005730	nucleolus	KOG1426	FOG: RCC1 domain
comp86998_c2	129.421	39.5325	1.711	6.9475e-05	0.0089034	1934	187608752	NP_001120410.1	1715	0	F-box and WD repeat domain containing 9 [Xenopus (Silurana) tropicalis] >gi|170284965|gb|AAI61133.1| LOC100145488 protein [Xenopus (Silurana) tropicalis]	K10265	FBXW9	F-box and WD-40 domain protein 9	http://www.genome.jp/dbget-bin/www_bget?ko:K10265	Q2T9T9	1277	2.35224e-168	F-box/WD repeat-containing protein 9 OS=Bos taurus GN=FBXW9 PE=2 SV=1	PF12601//PF00400//PF00646	Rubivirus non-structural protein//WD domain, G-beta repeat//F-box domain	GO:0006144//GO:0006508	purine nucleobase metabolic process//proteolysis	GO:0017111//GO:0016817//GO:0005515//GO:0003968//GO:0004197	nucleoside-triphosphatase activity//hydrolase activity, acting on acid anhydrides//protein binding//RNA-directed RNA polymerase activity//cysteine-type endopeptidase activity	GO:0031379	RNA-directed RNA polymerase complex	KOG0274	Cdc4 and related F-box and WD-40 proteins
comp83134_c0	815.744	299.585	1.4452	6.9741e-05	0.0089219	2197	56118558	NP_001008066.1	2643	0	inosine monophosphate dehydrogenase 2 [Xenopus (Silurana) tropicalis] >gi|51703854|gb|AAH80955.1| IMP (inosine monophosphate) dehydrogenase 2 [Xenopus (Silurana) tropicalis] >gi|89269506|emb|CAJ83737.1| IMP (inosine monophosphate) dehydrogenase 2 [Xenopus (Silurana) tropicalis]	K00088	E1.1.1.205, guaB	IMP dehydrogenase	http://www.genome.jp/dbget-bin/www_bget?ko:K00088	F7CYY5	2632	0	Inosine-5'-monophosphate dehydrogenase 2 OS=Xenopus tropicalis GN=impdh2 PE=3 SV=1	PF05690//PF01081//PF01180//PF00571//PF03060//PF01645//PF01207//PF00977//PF04131//PF00478//PF01070	Thiazole biosynthesis protein ThiG//KDPG and KHG aldolase//Dihydroorotate dehydrogenase//CBS domain//Nitronate monooxygenase//Conserved region in glutamate synthase//Dihydrouridine synthase (Dus)//Histidine biosynthesis protein//Putative N-acetylmannosamine-6-phosphate epimerase//IMP dehydrogenase / GMP reductase domain//FMN-dependent dehydrogenase	GO:0006144//GO:0000105//GO:0006537//GO:0006206//GO:0006222//GO:0008152//GO:0055114//GO:0006051//GO:0006177//GO:0006807//GO:0009228//GO:0008033//GO:0006040	purine nucleobase metabolic process//histidine biosynthetic process//glutamate biosynthetic process//pyrimidine nucleobase metabolic process//UMP biosynthetic process//metabolic process//oxidation-reduction process//N-acetylmannosamine metabolic process//GMP biosynthetic process//nitrogen compound metabolic process//thiamine biosynthetic process//tRNA processing//amino sugar metabolic process	GO:0016638//GO:0047465//GO:0000166//GO:0016491//GO:0003938//GO:0016829//GO:0046872//GO:0030554//GO:0018580//GO:0015930//GO:0003824//GO:0017150//GO:0036355//GO:0050660//GO:0004152	oxidoreductase activity, acting on the CH-NH2 group of donors//N-acylglucosamine-6-phosphate 2-epimerase activity//nucleotide binding//oxidoreductase activity//IMP dehydrogenase activity//lyase activity//metal ion binding//adenyl nucleotide binding//nitronate monooxygenase activity//glutamate synthase activity//catalytic activity//tRNA dihydrouridine synthase activity//2-iminoacetate synthase act…	GO:0042720//GO:0005634//GO:0005737	mitochondrial inner membrane peptidase complex//nucleus//cytoplasm	KOG2550	IMP dehydrogenase/GMP reductase
comp72475_c0	1257.74	3818.19	-1.6021	7.1201e-05	0.0090928	686	301625219	XP_002941807.1	132	4.77325e-08	PREDICTED: hypothetical protein LOC100496187 [Xenopus (Silurana) tropicalis]	--	--	--	--	--	--	--	--	PF00430	ATP synthase B/B' CF(0)	GO:0015992//GO:0015986	proton transport//ATP synthesis coupled proton transport	GO:0015078	hydrogen ion transmembrane transporter activity	GO:0045263	proton-transporting ATP synthase complex, coupling factor F(o)	--	--
comp62420_c0	167.722	481.72	-1.5221	7.1481e-05	0.009097	1044	353523845	NP_001238808.1	679	1.49209e-84	granzyme H (cathepsin G-like 2, protein h-CCPX) precursor [Xenopus (Silurana) tropicalis]	K08663	GZMK	granzyme K	http://www.genome.jp/dbget-bin/www_bget?ko:K08663	P49864	440	5.52748e-50	Granzyme K OS=Rattus norvegicus GN=Gzmk PE=1 SV=1	PF00089	Trypsin	GO:0006508	proteolysis	GO:0004252//GO:0008236	serine-type endopeptidase activity//serine-type peptidase activity	--	--	KOG3627	Trypsin
comp89336_c4	185.107	60.4012	1.6157	7.1366e-05	0.009097	2191	73853860	NP_001027511.1	552	7.76331e-63	bcl2-like 11 (apoptosis facilitator) [Xenopus (Silurana) tropicalis] >gi|68226695|gb|AAH98324.1| bcl2-like 11 (apoptosis facilitator) [Xenopus (Silurana) tropicalis]	K16341	BCL2L11, BIM	Bcl-2-like protein 11	http://www.genome.jp/dbget-bin/www_bget?ko:K16341	O43521	308	3.70449e-30	Bcl-2-like protein 11 OS=Homo sapiens GN=BCL2L11 PE=1 SV=1	--	--	--	--	--	--	--	--	--	--
comp65730_c0	12.1809	0.322609	5.2387	7.1645e-05	0.0091022	839	--	--	--	--	--	--	--	--	--	--	--	--	--	--	--	--	--	--	--	--	--	--	--
comp92137_c1	7255.57	1177.65	2.6232	7.2863e-05	0.0092409	1477	45361183	NP_989179.1	1492	0	uncoupling protein 2 [Xenopus (Silurana) tropicalis] >gi|38649171|gb|AAH63352.1| uncoupling protein 2 (mitochondrial, proton carrier) [Xenopus (Silurana) tropicalis] >gi|89273782|emb|CAJ81683.1| uncoupling protein 2 (mitochondrial, proton carrier) [Xenopus (Silurana) tropicalis]	K15103	UCP2_3, SLC25A8_9	solute carrier family 25 (mitochondrial uncoupling protein), member 8/9	http://www.genome.jp/dbget-bin/www_bget?ko:K15103	Q9W725	1412	0	Mitochondrial uncoupling protein 2 OS=Cyprinus carpio GN=ucp2 PE=2 SV=1	--	--	GO:0006839	mitochondrial transport	--	--	GO:0016021//GO:0031966	integral to membrane//mitochondrial membrane	KOG0753	Mitochondrial fatty acid anion carrier protein/Uncoupling protein
comp82520_c0	291.709	809.501	-1.4725	7.2992e-05	0.0092414	748	--	--	--	--	--	--	--	--	--	--	--	--	--	--	--	--	--	--	--	--	--	--	--
comp96052_c0	771.066	263.019	1.5517	7.312e-05	0.0092417	3236	170819724	ACB38666.1	1077	1.76077e-128	reverse transcriptase [Daphnia pulex]	--	--	--	--	Q89703	164	4.38704e-10	Putative enzymatic polyprotein OS=Cassava vein mosaic virus GN=ORF 3 PE=3 SV=1	PF00078//PF02899//PF00589//PF03185//PF05869	Reverse transcriptase (RNA-dependent DNA polymerase)//Phage integrase, N-terminal SAM-like domain//Phage integrase family//Calcium-activated potassium channel, beta subunit//DNA N-6-adenine-methyltransferase (Dam)	GO:0015074//GO:0006310//GO:0006813//GO:0006306//GO:0032775//GO:0006278	DNA integration//DNA recombination//potassium ion transport//DNA methylation//DNA methylation on adenine//RNA-dependent DNA replication	GO:0009007//GO:0003964//GO:0015269//GO:0003677//GO:0003723	site-specific DNA-methyltransferase (adenine-specific) activity//RNA-directed DNA polymerase activity//calcium-activated potassium channel activity//DNA binding//RNA binding	GO:0016020	membrane	KOG0017	FOG: Transposon-encoded proteins with TYA, reverse transcriptase, integrase domains in various combinations
comp71010_c0	183.231	61.4688	1.5757	7.4673e-05	0.0094217	611	--	--	--	--	--	--	--	--	--	--	--	--	--	--	--	--	--	--	--	--	--	--	--
comp77282_c0	60.18	193.276	-1.6833	7.5041e-05	0.009444	4152	89331174	BAE81788.1	2434	0	estrogen receptor alpha [Xenopus (Silurana) tropicalis]	K08550	NR3A1, ESR1	estrogen receptor alpha	http://www.genome.jp/dbget-bin/www_bget?ko:K08550	P81559	2379	0	Estrogen receptor OS=Xenopus laevis GN=esr1 PE=2 SV=1	PF08405//PF02159//PF00105//PF00104	Viral polyprotein N-terminal//Oestrogen receptor//Zinc finger, C4 type (two domains)//Ligand-binding domain of nuclear hormone receptor	GO:0006355//GO:0043401//GO:0007165//GO:0044419//GO:0006508//GO:0006144	regulation of transcription, DNA-dependent//steroid hormone mediated signaling pathway//signal transduction//interspecies interaction between organisms//proteolysis//purine nucleobase metabolic process	GO:0017111//GO:0005496//GO:0003968//GO:0003700//GO:0046872//GO:0003677//GO:0043565//GO:0004197//GO:0030284//GO:0008270//GO:0003707	nucleoside-triphosphatase activity//steroid binding//RNA-directed RNA polymerase activity//sequence-specific DNA binding transcription factor activity//metal ion binding//DNA binding//sequence-specific DNA binding//cysteine-type endopeptidase activity//estrogen receptor activity//zinc ion binding//steroid hormone receptor activity	GO:0031379//GO:0005667//GO:0005634	RNA-directed RNA polymerase complex//transcription factor complex//nucleus	KOG3575	FOG: Hormone receptors
comp84192_c0	89.2098	281.294	-1.6568	7.5106e-05	0.009444	900	--	--	--	--	--	--	--	--	--	--	--	--	--	--	--	--	--	--	--	--	--	--	--
comp91772_c0	1903.19	689.336	1.4651	7.5283e-05	0.0094501	1219	--	--	--	--	--	--	--	--	--	--	--	--	--	--	--	--	--	--	--	--	--	--	--
comp87618_c0	2785.31	1017.47	1.4528	7.5801e-05	0.0094989	3058	426389148	XP_004060986.1	2675	0	PREDICTED: cleft lip and palate transmembrane protein 1 isoform 1 [Gorilla gorilla gorilla]	--	--	--	--	O96005	2675	0	Cleft lip and palate transmembrane protein 1 OS=Homo sapiens GN=CLPTM1 PE=1 SV=1	--	--	--	--	--	--	--	--	KOG2489	Transmembrane protein
comp89722_c2	356.953	127.096	1.4898	7.6084e-05	0.0095181	2594	301605220	XP_002932237.1	2824	0	PREDICTED: GRAM domain-containing protein 4 isoform 2 [Xenopus (Silurana) tropicalis]	--	--	--	--	A2RV80	2736	0	GRAM domain-containing protein 4 OS=Xenopus laevis GN=gramd4 PE=2 SV=1	PF07058//PF02304	Myosin II heavy chain-like//Scaffold protein B	GO:0007010//GO:0019069	cytoskeleton organization//viral capsid assembly	GO:0008017	microtubule binding	GO:0045298//GO:0046729	tubulin complex//viral procapsid	KOG1030	Predicted Ca2+-dependent phospholipid-binding protein
comp95795_c0	25816.1	71638.5	-1.4725	7.6997e-05	0.009616	6957	301613917	XP_002936442.1	7867	0	PREDICTED: multiple epidermal growth factor-like domains protein 8-like [Xenopus (Silurana) tropicalis]	--	--	--	--	Q9QYP0	6474	0	Multiple epidermal growth factor-like domains protein 8 OS=Rattus norvegicus GN=Megf8 PE=2 SV=2	PF01344//PF06701//PF01667//PF07975//PF01437//PF02632//PF07645//PF00008//PF07646//PF02941//PF01485	Kelch motif//Mib_herc2//Ribosomal protein S27//TFIIH C1-like domain//Plexin repeat//BioY family//Calcium-binding EGF domain//EGF-like domain//Kelch motif//Ferredoxin thioredoxin reductase variable alpha chain//IBR domain	GO:0015878//GO:0016567//GO:0042254//GO:0006412//GO:0006281//GO:0015979	biotin transport//protein ubiquitination//ribosome biogenesis//translation//DNA repair//photosynthesis	GO:0003735//GO:0004842//GO:0015225//GO:0046872//GO:0005509//GO:0008270//GO:0005515	structural constituent of ribosome//ubiquitin-protein ligase activity//biotin transporter activity//metal ion binding//calcium ion binding//zinc ion binding//protein binding	GO:0016020//GO:0005840//GO:0005886//GO:0005622	membrane//ribosome//plasma membrane//intracellular	KOG1388	Attractin and platelet-activating factor acetylhydrolase
comp79465_c0	70.2535	220.655	-1.6511	7.7247e-05	0.009626	1006	357619286	EHJ71921.1	182	5.44787e-13	hypothetical protein KGM_05158 [Danaus plexippus]	--	--	--	--	P05552	119	7.48292e-06	Transcription factor Adf-1 OS=Drosophila melanogaster GN=Adf1 PE=2 SV=2	PF02944	BESS motif	--	--	GO:0003677	DNA binding	--	--	--	--
comp82535_c0	13.4767	83.0777	-2.624	7.747e-05	0.009626	1415	410904739	XP_003965849.1	396	7.40741e-38	PREDICTED: collagen alpha-6(VI) chain-like [Takifugu rubripes]	K06238	COL6A	collagen, type VI, alpha	http://www.genome.jp/dbget-bin/www_bget?ko:K06238	Q868Z9	247	1.10636e-20	Papilin OS=Drosophila melanogaster GN=Ppn PE=1 SV=2	PF00014	Kunitz/Bovine pancreatic trypsin inhibitor domain	--	--	GO:0004867	serine-type endopeptidase inhibitor activity	--	--	KOG4597	Serine proteinase inhibitor (KU family) with thrombospondin repeats
comp90021_c3	1176.2	449.847	1.3866	7.7433e-05	0.009626	2307	--	--	--	--	--	--	--	--	--	--	--	--	--	--	--	--	--	--	--	--	--	--	--
comp43841_c0	79565.1	22910.5	1.7961	7.845e-05	0.0096662	550	148236677	NP_001084144.1	695	6.8155e-91	nucleoside diphosphate kinase A2 [Xenopus laevis] >gi|6225752|sp|P70011.1|NDKA2_XENLA RecName: Full=Nucleoside diphosphate kinase A2; Short=NDK A2; Short=NDP kinase A2; AltName: Full=NM23/nucleoside diphosphate kinase A2 >gi|1655708|emb|CAA66476.1| NM23/nucleoside diphosphate kinase [Xenopus laevis] >gi|56269923|gb|AAH87324.1| Nme1 protein [Xenopus laevis]	K00940	E2.7.4.6, ndk	nucleoside-diphosphate kinase	http://www.genome.jp/dbget-bin/www_bget?ko:K00940	P70011	695	4.60326e-92	Nucleoside diphosphate kinase A2 OS=Xenopus laevis PE=2 SV=1	PF00334	Nucleoside diphosphate kinase	GO:0006144//GO:0006241//GO:0006183//GO:0006206//GO:0006165//GO:0006228	purine nucleobase metabolic process//CTP biosynthetic process//GTP biosynthetic process//pyrimidine nucleobase metabolic process//nucleoside diphosphate phosphorylation//UTP biosynthetic process	GO:0046872//GO:0005524//GO:0004550	metal ion binding//ATP binding//nucleoside diphosphate kinase activity	GO:0005737	cytoplasm	KOG0888	Nucleoside diphosphate kinase
comp74414_c0	85.0538	254.795	-1.5829	7.8334e-05	0.0096662	1536	301619192	XP_002938984.1	710	6.23165e-82	PREDICTED: hypothetical protein LOC100486588 [Xenopus (Silurana) tropicalis]	--	--	--	--	--	--	--	--	--	--	--	--	--	--	--	--	--	--
comp80533_c0	757.784	6.28291	6.9142	7.8271e-05	0.0096662	2647	--	--	--	--	--	--	--	--	--	--	--	--	--	--	--	--	--	--	--	--	--	--	--
comp81667_c0	694.944	248.09	1.486	7.8232e-05	0.0096662	726	--	--	--	--	--	--	--	--	--	--	--	--	--	--	--	--	--	--	--	--	--	--	--
comp84284_c1	134.531	374.355	-1.4765	7.8326e-05	0.0096662	2920	301620717	XP_002939714.1	3538	0	PREDICTED: HHIP-like protein 1-like [Xenopus (Silurana) tropicalis]	--	--	--	--	Q96JK4	2733	0	HHIP-like protein 1 OS=Homo sapiens GN=HHIPL1 PE=2 SV=2	PF00530//PF07995//PF00320	Scavenger receptor cysteine-rich domain//Glucose / Sorbosone dehydrogenase//GATA zinc finger	GO:0005975//GO:0007165//GO:0006355	carbohydrate metabolic process//signal transduction//regulation of transcription, DNA-dependent	GO:0008270//GO:0003700//GO:0016901//GO:0048038//GO:0005044//GO:0043565	zinc ion binding//sequence-specific DNA binding transcription factor activity//oxidoreductase activity, acting on the CH-OH group of donors, quinone or similar compound as acceptor//quinone binding//scavenger receptor activity//sequence-specific DNA binding	GO:0005667//GO:0016020	transcription factor complex//membrane	--	--
comp76369_c0	205.129	549.252	-1.4209	7.8818e-05	0.0096952	1696	301609815	XP_002934454.1	1630	0	PREDICTED: protein odd-skipped-related 2 [Xenopus (Silurana) tropicalis]	K09215	OSR, ODD	odd-skipped	http://www.genome.jp/dbget-bin/www_bget?ko:K09215	Q8N2R0	1583	0	Protein odd-skipped-related 2 OS=Homo sapiens GN=OSR2 PE=2 SV=2	PF07975//PF01428//PF01363//PF00096	TFIIH C1-like domain//AN1-like Zinc finger//FYVE zinc finger//Zinc finger, C2H2 type	GO:0006281	DNA repair	GO:0003676//GO:0046872//GO:0008270	nucleic acid binding//metal ion binding//zinc ion binding	GO:0005622	intracellular	KOG1721	FOG: Zn-finger
comp95415_c0	107.004	307.434	-1.5226	7.9337e-05	0.0097428	1453	--	--	--	--	--	--	--	--	--	--	--	--	--	--	--	--	--	--	--	--	--	--	--
comp79778_c0	293.827	91.0963	1.6895	7.9475e-05	0.0097435	996	380794199	AFE68975.1	448	2.32805e-51	deoxyribonucleoside 5'-monophosphate N-glycosidase isoform 1, partial [Macaca mulatta]	--	--	--	--	O43598	445	4.54835e-52	Deoxyribonucleoside 5'-monophosphate N-glycosidase OS=Homo sapiens GN=RCL PE=1 SV=1	--	--	--	--	--	--	--	--	--	--
comp87895_c2	1595.68	591.37	1.432	7.9696e-05	0.0097543	457	--	--	--	--	--	--	--	--	--	--	--	--	--	PF05887//PF06213	Procyclic acidic repetitive protein (PARP)//Cobalamin biosynthesis protein CobT	GO:0009236	cobalamin biosynthetic process	--	--	GO:0016020	membrane	--	--
comp87535_c0	105.829	298.596	-1.4965	8.07e-05	0.0098609	4835	50414702	AAH77767.1	3400	0	LOC398045 protein [Xenopus laevis]	K04657	CHRD	chordin	http://www.genome.jp/dbget-bin/www_bget?ko:K04657	Q91713	3381	0	Chordin OS=Xenopus laevis GN=chrd PE=1 SV=1	PF10483//PF00093//PF13361	Elongator subunit Iki1//von Willebrand factor type C domain//UvrD-like helicase C-terminal domain	GO:0036342//GO:0009798//GO:0043009//GO:0048793//GO:0006355	post-anal tail morphogenesis//axis specification//chordate embryonic development//pronephros development//regulation of transcription, DNA-dependent	GO:0008201//GO:0005515//GO:0045545//GO:0016787//GO:0005524	heparin binding//protein binding//syndecan binding//hydrolase activity//ATP binding	GO:0005576	extracellular region	KOG1216	von Willebrand factor and related coagulation proteins
comp90936_c3	430.743	158.561	1.4418	8.0936e-05	0.0098732	882	--	--	--	--	--	--	--	--	--	--	--	--	--	--	--	--	--	--	--	--	--	--	--
comp77320_c0	60.4495	15.6669	1.948	8.2068e-05	0.0099948	1309	--	--	--	--	--	--	--	--	--	--	--	--	--	--	--	--	--	--	--	--	--	--	--
comp85108_c0	349.859	1036.57	-1.567	8.2216e-05	0.0099963	2086	395507520	XP_003758071.1	1040	2.47664e-131	PREDICTED: SH2 domain-containing protein 4A isoform 2 [Sarcophilus harrisii]	--	--	--	--	Q9H788	1006	3.96703e-127	SH2 domain-containing protein 4A OS=Homo sapiens GN=SH2D4A PE=1 SV=1	PF00017	SH2 domain	--	--	GO:0005515	protein binding	--	--	KOG0194	Protein tyrosine kinase
comp87315_c1	290.3	783.667	-1.4327	8.2627e-05	0.01003	4234	301608521	XP_002933802.1	833	1.41626e-106	PREDICTED: paired mesoderm homeobox protein 1-like isoform 2 [Xenopus (Silurana) tropicalis]	K09329	PRRX, PMX	paired mesoderm homeobox protein	http://www.genome.jp/dbget-bin/www_bget?ko:K09329	P63014	761	9.90435e-98	Paired mesoderm homeobox protein 1 OS=Rattus norvegicus GN=Prrx1 PE=2 SV=1	PF00046//PF05920	Homeobox domain//Homeobox KN domain	GO:0006355	regulation of transcription, DNA-dependent	GO:0003677//GO:0003700//GO:0043565	DNA binding//sequence-specific DNA binding transcription factor activity//sequence-specific DNA binding	GO:0005667	transcription factor complex	KOG0490	Transcription factor, contains HOX domain
comp92543_c0	57836.6	158009	-1.45	8.3028e-05	0.010062	1852	51895965	AAH81253.1	1112	1.16704e-142	LOC446967 protein, partial [Xenopus laevis]	K07604	KRT1	type I keratin, acidic	http://www.genome.jp/dbget-bin/www_bget?ko:K07604	Q64291	967	6.22819e-122	Keratin, type I cytoskeletal 12 OS=Mus musculus GN=Krt12 PE=1 SV=2	PF01222//PF10186//PF04513//PF08702//PF07926//PF01576//PF00038	Ergosterol biosynthesis ERG4/ERG24 family//UV radiation resistance protein and autophagy-related subunit 14//Baculovirus polyhedron envelope protein, PEP, C terminus//Fibrinogen alpha/beta chain family//TPR/MLP1/MLP2-like protein//Myosin tail//Intermediate filament protein	GO:0010508//GO:0051258//GO:0006606//GO:0030168//GO:0007165	positive regulation of autophagy//protein polymerization//protein import into nucleus//platelet activation//signal transduction	GO:0005102//GO:0005198//GO:0003774//GO:0030674	receptor binding//structural molecule activity//motor activity//protein binding, bridging	GO:0019028//GO:0005577//GO:0019031//GO:0016020//GO:0016459//GO:0005643//GO:0005882	viral capsid//fibrinogen complex//viral envelope//membrane//myosin complex//nuclear pore//intermediate filament	KOG0977	Nuclear envelope protein lamin, intermediate filament superfamily
comp86199_c0	16972.6	6559.76	1.3715	8.3317e-05	0.01008	2562	147900682	NP_001087138.1	2129	0	selenium-binding protein 1-B [Xenopus laevis] >gi|82182230|sp|Q6DCH7.1|SBP1B_XENLA RecName: Full=Selenium-binding protein 1-B >gi|50415385|gb|AAH78056.1| MGC82850 protein [Xenopus laevis]	--	--	--	--	Q6DCH7	2129	0	Selenium-binding protein 1-B OS=Xenopus laevis GN=selenbp1-b PE=2 SV=1	PF05694//PF00227	56kDa selenium binding protein (SBP56)//Proteasome subunit	GO:0015031//GO:0051603	protein transport//proteolysis involved in cellular protein catabolic process	GO:0008430//GO:0004298	selenium binding//threonine-type endopeptidase activity	GO:0016020//GO:0005634//GO:0005829//GO:0005839	membrane//nucleus//cytosol//proteasome core complex	KOG0918	Selenium-binding protein
comp80674_c0	387.243	142.558	1.4417	8.3807e-05	0.010119	1746	226372534	ACO51892.1	1118	4.49274e-146	TPR repeat-containing protein YDR161W [Rana catesbeiana]	--	--	--	--	Q1MTN8	296	5.76909e-28	UPF0661 TPR repeat-containing protein C16D10.01c OS=Schizosaccharomyces pombe (strain 972 / ATCC 24843) GN=SPBC16D10.01c PE=3 SV=2	PF00515//PF06432//PF00140//PF13181	Tetratricopeptide repeat//Phosphatidylinositol N-acetylglucosaminyltransferase//Sigma-70 factor, region 1.2//Tetratricopeptide repeat	GO:0006506//GO:0006355//GO:0006352	GPI anchor biosynthetic process//regulation of transcription, DNA-dependent//DNA-dependent transcription, initiation	GO:0003677//GO:0017176//GO:0016987//GO:0003700//GO:0005515	DNA binding//phosphatidylinositol N-acetylglucosaminyltransferase activity//sigma factor activity//sequence-specific DNA binding transcription factor activity//protein binding	GO:0016021//GO:0005667	integral to membrane//transcription factor complex	--	--
comp88298_c1	9.98996	46.426	-2.2164	8.3914e-05	0.010119	683	190410966	Q3KPT0.2	585	1.23893e-72	RecName: Full=Coiled-coil domain-containing protein 169	--	--	--	--	Q3KPT0	585	8.36789e-74	Coiled-coil domain-containing protein 169 OS=Xenopus laevis GN=ccdc169 PE=2 SV=2	--	--	--	--	--	--	--	--	--	--
comp87251_c0	86.7554	22.5372	1.9446	8.4426e-05	0.010164	1425	--	--	--	--	--	--	--	--	--	--	--	--	--	PF00590//PF03868	Tetrapyrrole (Corrin/Porphyrin) Methylases//Ribosomal protein L6, N-terminal domain	GO:0042254//GO:0006412//GO:0008152	ribosome biogenesis//translation//metabolic process	GO:0003735//GO:0008168	structural constituent of ribosome//methyltransferase activity	GO:0005840//GO:0005622	ribosome//intracellular	--	--
comp94805_c1	345.812	954.336	-1.4645	8.4803e-05	0.010193	1973	301615274	XP_002937104.1	585	7.14004e-62	PREDICTED: hypothetical protein LOC100497112 [Xenopus (Silurana) tropicalis]	--	--	--	--	O15231	352	1.95488e-33	Zinc finger protein 185 OS=Homo sapiens GN=ZNF185 PE=1 SV=3	PF00412	LIM domain	--	--	GO:0008270	zinc ion binding	--	--	KOG0490	Transcription factor, contains HOX domain
comp79046_c0	219.887	72.1016	1.6087	8.6384e-05	0.010363	2437	56118712	NP_001008193.1	1267	9.64747e-166	zinc transporter ZIP9 [Xenopus (Silurana) tropicalis] >gi|82180885|sp|Q640S1.1|S39A9_XENTR RecName: Full=Zinc transporter ZIP9; AltName: Full=Solute carrier family 39 member 9; AltName: Full=Zrt- and Irt-like protein 9; Short=ZIP-9 >gi|51950135|gb|AAH82518.1| solute carrier family 39 (zinc transporter), member 9 [Xenopus (Silurana) tropicalis]	K14715	SLC39A9, ZIP9	solute carrier family 39 (zinc transporter), member 9	http://www.genome.jp/dbget-bin/www_bget?ko:K14715	Q640S1	1267	6.51601e-167	Zinc transporter ZIP9 OS=Xenopus tropicalis GN=slc39a9 PE=2 SV=1	PF02535//PF02322	ZIP Zinc transporter//Cytochrome oxidase subunit II	GO:0030001//GO:0006829//GO:0055085//GO:0055114	metal ion transport//zinc ion transport//transmembrane transport//oxidation-reduction process	GO:0046873	metal ion transmembrane transporter activity	GO:0016021//GO:0016020	integral to membrane//membrane	--	--
comp87996_c1	282.902	97.3997	1.5383	8.6497e-05	0.010363	2881	301609141	XP_002934138.1	1426	0	PREDICTED: cryptochrome-2 [Xenopus (Silurana) tropicalis]	K02295	CRY	cryptochrome	http://www.genome.jp/dbget-bin/www_bget?ko:K02295	Q8QG60	1366	1.05595e-175	Cryptochrome-2 OS=Gallus gallus GN=CRY2 PE=2 SV=2	PF03441//PF06827	FAD binding domain of DNA photolyase//Zinc finger found in FPG and IleRS	GO:0006281	DNA repair	GO:0003824//GO:0003913	catalytic activity//DNA photolyase activity	--	--	KOG0133	Deoxyribodipyrimidine photolyase/cryptochrome
comp77463_c2	19448.3	7290.68	1.4155	8.6988e-05	0.010388	1559	148234370	NP_001085580.1	631	4.29747e-76	peroxiredoxin 5 precursor [Xenopus laevis] >gi|49119374|gb|AAH72972.1| MGC82521 protein [Xenopus laevis] >gi|343479683|gb|AEM44542.1| peroxiredoxin 5 [Xenopus laevis]	K11187	PRDX5	peroxiredoxin 5, atypical 2-Cys peroxiredoxin	http://www.genome.jp/dbget-bin/www_bget?ko:K11187	P30044	547	1.38123e-64	Peroxiredoxin-5, mitochondrial OS=Homo sapiens GN=PRDX5 PE=1 SV=4	PF08534//PF00578	Redoxin//AhpC/TSA family	GO:0055114	oxidation-reduction process	GO:0016209//GO:0016491	antioxidant activity//oxidoreductase activity	--	--	KOG0541	Alkyl hydroperoxide reductase/peroxiredoxin
comp97865_c0	9.348	44.6119	-2.2547	8.6861e-05	0.010388	412	--	--	--	--	--	--	--	--	--	--	--	--	--	PF15050	SCIMP protein	--	--	--	--	GO:0001772//GO:0016021//GO:0097197	immunological synapse//integral to membrane//tetraspanin-enriched microdomain	--	--
comp93369_c0	1387.05	3586.58	-1.3706	8.7529e-05	0.010435	4700	--	--	--	--	--	--	--	--	--	--	--	--	--	PF07465//PF06766	Photosystem I protein M (PsaM)//Fungal hydrophobin	GO:0015979	photosynthesis	--	--	GO:0005576	extracellular region	--	--
comp95271_c0	387.767	141.509	1.4543	8.8602e-05	0.010546	1382	353249908	NP_001085129.2	727	1.12e-90	insulin-like growth factor II-B precursor [Xenopus laevis] >gi|92090795|sp|Q6INW9.2|IGF2B_XENLA RecName: Full=Insulin-like growth factor II-B; Short=IGF-II-B; AltName: Full=Insulin-like growth factor 2-B; Flags: Precursor	K13769	IGF2	insulin-like growth factor 2	http://www.genome.jp/dbget-bin/www_bget?ko:K13769	Q6INW9	727	7.56461e-92	Insulin-like growth factor II-B OS=Xenopus laevis GN=igf2-b PE=2 SV=2	PF00049//PF06783//PF03488	Insulin/IGF/Relaxin family//Uncharacterised protein family (UPF0239)//Nematode insulin-related peptide beta type	GO:0030154//GO:0060323//GO:0007399//GO:0040007//GO:0007165//GO:0008283	cell differentiation//head morphogenesis//nervous system development//growth//signal transduction//cell proliferation	GO:0008083//GO:0005179	growth factor activity//hormone activity	GO:0016021//GO:0005576//GO:0005615	integral to membrane//extracellular region//extracellular space	--	--
comp88463_c0	7579.37	2848.49	1.4119	9.0894e-05	0.010801	3381	317376168	B1H158.1	1624	0	RecName: Full=Flap endonuclease 1; Short=FEN-1; AltName: Full=Flap structure-specific endonuclease 1 >gi|169642201|gb|AAI60482.1| flap structure specific endonuclease 1 [Xenopus (Silurana) tropicalis]	K04799	FEN1, RAD2	flap endonuclease-1	http://www.genome.jp/dbget-bin/www_bget?ko:K04799	B1H158	1624	0	Flap endonuclease 1 OS=Xenopus tropicalis GN=fen1 PE=2 SV=1	PF00867//PF00752//PF00276//PF01367//PF01779	XPG I-region//XPG N-terminal domain//Ribosomal protein L23//5'-3' exonuclease, C-terminal SAM fold//Ribosomal L29e protein family	GO:0006308//GO:0090305//GO:0006281//GO:0006284//GO:0060041//GO:0043137//GO:0042254//GO:0006412	DNA catabolic process//nucleic acid phosphodiester bond hydrolysis//DNA repair//base-excision repair//retina development in camera-type eye//DNA replication, removal of RNA primer//ribosome biogenesis//translation	GO:0000287//GO:0003677//GO:0003735//GO:0008409//GO:0004518//GO:0003824//GO:0017108	magnesium ion binding//DNA binding//structural constituent of ribosome//5'-3' exonuclease activity//nuclease activity//catalytic activity//5'-flap endonuclease activity	GO:0005654//GO:0005622//GO:0005840//GO:0005730//GO:0005739	nucleoplasm//intracellular//ribosome//nucleolus//mitochondrion	KOG2519	5'-3' exonuclease
comp93337_c0	498.517	1330.34	-1.4161	9.1384e-05	0.010842	1743	--	--	--	--	--	--	--	--	--	--	--	--	--	--	--	--	--	--	--	--	--	--	--
comp86650_c0	347.558	920.642	-1.4054	9.2269e-05	0.010929	3086	45360777	NP_989062.1	1442	0	secreted frizzled-related protein 2 precursor [Xenopus (Silurana) tropicalis] >gi|38174050|gb|AAH61311.1| secreted frizzled-related protein 2 [Xenopus (Silurana) tropicalis] >gi|68533330|gb|AAY98915.1| sfrp2 [Xenopus (Silurana) tropicalis] >gi|89269828|emb|CAJ81627.1| secreted frizzled-related protein 2 [Xenopus (Silurana) tropicalis]	K02176	SFRP2	secreted frizzled-related protein 2	http://www.genome.jp/dbget-bin/www_bget?ko:K02176	Q863H1	1294	1.70315e-168	Secreted frizzled-related protein 2 OS=Canis familiaris GN=SFRP2 PE=2 SV=1	PF01392	Fz domain	GO:0007165//GO:0007420//GO:0060070//GO:0008406//GO:0009790//GO:0001944	signal transduction//brain development//canonical Wnt receptor signaling pathway//gonad development//embryo development//vasculature development	GO:0017147//GO:0042813//GO:0005515//GO:0030165	Wnt-protein binding//Wnt-activated receptor activity//protein binding//PDZ domain binding	GO:0005576//GO:0005886//GO:0005737//GO:0042995	extracellular region//plasma membrane//cytoplasm//cell projection	KOG3577	Smoothened and related G-protein-coupled receptors
comp82522_c0	270.593	68.9184	1.9732	9.2863e-05	0.010982	597	--	--	--	--	--	--	--	--	--	--	--	--	--	--	--	--	--	--	--	--	--	--	--
comp85688_c0	6.91033	196.062	-4.8264	9.4096e-05	0.01111	3262	113197736	AAI21559.1	1797	0	alpha3-fucosyltransferase [Xenopus (Silurana) tropicalis]	K03663	FUT9	4-galactosyl-N-acetylglucosaminide 3-alpha-L-fucosyltransferase	http://www.genome.jp/dbget-bin/www_bget?ko:K03663	O88819	1667	0	Alpha-(1,3)-fucosyltransferase OS=Mus musculus GN=Fut9 PE=2 SV=1	PF00159//PF00852//PF00525	Pancreatic hormone peptide//Glycosyltransferase family 10 (fucosyltransferase)//Alpha crystallin A chain, N terminal	GO:0007165//GO:0007423//GO:0036065//GO:0006486	signal transduction//sensory organ development//fucosylation//protein glycosylation	GO:0008417//GO:0005179//GO:0005212	fucosyltransferase activity//hormone activity//structural constituent of eye lens	GO:0005576//GO:0016021//GO:0016020//GO:0032580	extracellular region//integral to membrane//membrane//Golgi cisterna membrane	KOG2619	Fucosyltransferase
comp93244_c0	178.944	59.719	1.5832	9.6632e-05	0.01138	3082	301618111	XP_002938472.1	1081	1.24864e-134	PREDICTED: potential tRNA (adenine-N(1)-)-methyltransferase catalytic subunit TRMT61B [Xenopus (Silurana) tropicalis]	K08694	SPDY, RINGO	speedy	http://www.genome.jp/dbget-bin/www_bget?ko:K08694	Q8R496	965	1.08948e-119	Speedy protein A OS=Rattus norvegicus GN=Spdya PE=2 SV=1	PF05175//PF01728//PF01596//PF08241//PF04989//PF01209//PF00037//PF08704//PF01135	Methyltransferase small domain//FtsJ-like methyltransferase//O-methyltransferase//Methyltransferase domain//Cephalosporin hydroxylase//ubiE/COQ5 methyltransferase family//4Fe-4S binding domain//tRNA methyltransferase complex GCD14 subunit//Protein-L-isoaspartate(D-aspartate) O-methyltransferase (PCMT)	GO:0046500//GO:0008033//GO:0008152//GO:0008610//GO:0006464//GO:0009451//GO:0030488//GO:0006479//GO:0032259	S-adenosylmethionine metabolic process//tRNA processing//metabolic process//lipid biosynthetic process//cellular protein modification process//RNA modification//tRNA methylation//protein methylation//methylation	GO:0008168//GO:0004719//GO:0051536//GO:0008171//GO:0016429	methyltransferase activity//protein-L-isoaspartate (D-aspartate) O-methyltransferase activity//iron-sulfur cluster binding//O-methyltransferase activity//tRNA (adenine-N1-)-methyltransferase activity	GO:0031515	tRNA (m1A) methyltransferase complex	KOG2915	tRNA(1-methyladenosine) methyltransferase, subunit GCD14
comp94854_c0	453.061	165.762	1.4506	9.6693e-05	0.01138	1286	397529591	NP_001232060.2	360	8.43698e-39	anaphase-promoting complex subunit 13 [Taeniopygia guttata] >gi|149729737|ref|XP_001498426.1| PREDICTED: anaphase-promoting complex subunit 13-like [Equus caballus] >gi|224059865|ref|XP_002196368.1| PREDICTED: hypothetical protein [Taeniopygia guttata] >gi|449509559|ref|XP_004176484.1| PREDICTED: anaphase-promoting complex subunit 13-like [Taeniopygia guttata] >gi|197128956|gb|ACH45454.1| putativ…	K12456	APC13	anaphase-promoting complex subunit 13	http://www.genome.jp/dbget-bin/www_bget?ko:K12456	Q9BS18	356	2.20262e-39	Anaphase-promoting complex subunit 13 OS=Homo sapiens GN=ANAPC13 PE=1 SV=1	--	--	--	--	--	--	--	--	--	--
comp94456_c4	187.7	510.633	-1.4439	9.6852e-05	0.011381	3066	186910210	NP_001119539.1	2660	0	protein S (alpha) precursor [Xenopus (Silurana) tropicalis] >gi|183986235|gb|AAI66387.1| LOC733989 protein [Xenopus (Silurana) tropicalis]	K03908	PROS1	protein S	http://www.genome.jp/dbget-bin/www_bget?ko:K03908	P07225	2090	0	Vitamin K-dependent protein S OS=Homo sapiens GN=PROS1 PE=1 SV=1	PF07645//PF00594//PF00008	Calcium-binding EGF domain//Vitamin K-dependent carboxylation/gamma-carboxyglutamic (GLA) domain//EGF-like domain	--	--	GO:0005509//GO:0005515	calcium ion binding//protein binding	GO:0005576	extracellular region	KOG1217	Fibrillins and related proteins containing Ca2+-binding EGF-like domains
comp90217_c0	1553.97	576	1.4318	9.7282e-05	0.011413	2200	--	--	--	--	--	--	--	--	--	--	--	--	--	PF01215//PF07837	Cytochrome c oxidase subunit Vb//Formiminotransferase domain, N-terminal subdomain	GO:0008152//GO:0015992//GO:0006123	metabolic process//proton transport//mitochondrial electron transport, cytochrome c to oxygen	GO:0016740//GO:0005542//GO:0004129	transferase activity//folic acid binding//cytochrome-c oxidase activity	GO:0005740//GO:0045277	mitochondrial envelope//respiratory chain complex IV	--	--
comp63992_c0	1780.43	684.053	1.38	9.7611e-05	0.011415	1408	52345486	NP_001004791.1	1163	4.62944e-156	adenylate kinase 2, mitochondrial [Xenopus (Silurana) tropicalis] >gi|49522057|gb|AAH74526.1| adenylate kinase 2 [Xenopus (Silurana) tropicalis]	K00939	E2.7.4.3, adk	adenylate kinase	http://www.genome.jp/dbget-bin/www_bget?ko:K00939	Q28F55	1150	3.33309e-155	Adenylate kinase 2, mitochondrial OS=Xenopus tropicalis GN=ak2 PE=2 SV=1	PF05191	Adenylate kinase, active site lid	GO:0046939//GO:0002521//GO:0046034//GO:0006144	nucleotide phosphorylation//leukocyte differentiation//ATP metabolic process//purine nucleobase metabolic process	GO:0004017//GO:0005524	adenylate kinase activity//ATP binding	GO:0005758	mitochondrial intermembrane space	KOG3078	Adenylate kinase
comp69821_c0	24.4546	3.1087	2.9757	9.7516e-05	0.011415	506	--	--	--	--	--	--	--	--	--	--	--	--	--	--	--	--	--	--	--	--	--	--	--
comp94658_c0	165.343	56.2228	1.5562	9.7988e-05	0.011441	3776	326917930	XP_003205246.1	2569	0	PREDICTED: ribonucleases P/MRP protein subunit POP1-like [Meleagris gallopavo]	K01164	POP1	ribonuclease P/MRP protein subunit POP1	http://www.genome.jp/dbget-bin/www_bget?ko:K01164	Q99575	2495	0	Ribonucleases P/MRP protein subunit POP1 OS=Homo sapiens GN=POP1 PE=1 SV=2	PF06978//PF08170	Ribonucleases P/MRP protein subunit POP1//POPLD (NUC188) domain	GO:0051252//GO:0008033//GO:0006396//GO:0001682//GO:0016070	regulation of RNA metabolic process//tRNA processing//RNA processing//tRNA 5'-leader removal//RNA metabolic process	GO:0004526	ribonuclease P activity	GO:0030677	ribonuclease P complex	KOG3322	Ribonucleases P/MRP protein subunit
comp86179_c1	3556.38	1320.06	1.4298	9.8755e-05	0.011512	1647	56541137	AAH87311.1	1172	2.65307e-155	LOC496142 protein, partial [Xenopus laevis]	--	--	--	--	F7DL67	1146	1.7738e-152	NAD(P)H-hydrate epimerase OS=Xenopus tropicalis GN=apoa1bp PE=3 SV=1	--	--	--	--	--	--	--	--	KOG2585	Uncharacterized conserved protein
comp90533_c1	48.927	152.119	-1.6365	9.9588e-05	0.011539	5545	147902059	NP_001079324.1	3890	0	sema domain, immunoglobulin domain (Ig), short basic domain, secreted, (semaphorin) 3A precursor [Xenopus laevis] >gi|20384677|gb|AAK38166.1| semaphorin 3A [Xenopus laevis]	K06840	SEMA3	semaphorin 3	http://www.genome.jp/dbget-bin/www_bget?ko:K06840	Q63548	3648	0	Semaphorin-3A OS=Rattus norvegicus GN=Sema3a PE=2 SV=1	PF01403//PF07932//PF01437	Sema domain//D-aminopeptidase, domain C//Plexin repeat	GO:0007275//GO:0007165	multicellular organismal development//signal transduction	GO:0004177//GO:0005515//GO:0004872	aminopeptidase activity//protein binding//receptor activity	GO:0016020	membrane	KOG3611	Semaphorins
comp90865_c0	611.269	197.088	1.633	9.9607e-05	0.011539	1835	147901994	NP_001084808.1	2030	0	asparagine-linked glycosylation 8, alpha-1,3-glucosyltransferase homolog [Xenopus laevis] >gi|47124844|gb|AAH70861.1| MGC84618 protein [Xenopus laevis]	K03849	ALG8	alpha-1,3-glucosyltransferase	http://www.genome.jp/dbget-bin/www_bget?ko:K03849	Q9BVK2	1797	0	Probable dolichyl pyrophosphate Glc1Man9GlcNAc2 alpha-1,3-glucosyltransferase OS=Homo sapiens GN=ALG8 PE=1 SV=2	PF03155	ALG6, ALG8 glycosyltransferase family	--	--	GO:0016758	transferase activity, transferring hexosyl groups	GO:0005789	endoplasmic reticulum membrane	KOG2576	Glucosyltransferase - Alg8p
comp91249_c0	23.7	3.15427	2.9095	9.9269e-05	0.011539	588	405971006	EKC35866.1	136	2.13565e-11	hypothetical protein CGI_10019280 [Crassostrea gigas]	--	--	--	--	--	--	--	--	--	--	--	--	--	--	--	--	--	--
comp92124_c0	1434.09	3788.72	-1.4016	9.931e-05	0.011539	8016	301621623	XP_002940148.1	6879	0	PREDICTED: ADAMTS-like protein 3-like [Xenopus (Silurana) tropicalis]	--	--	--	--	P82987	4598	0	ADAMTS-like protein 3 OS=Homo sapiens GN=ADAMTSL3 PE=2 SV=4	PF08686//PF05986	PLAC (protease and lacunin) domain//ADAM-TS Spacer 1	--	--	GO:0008237//GO:0004222//GO:0008233//GO:0008270	metallopeptidase activity//metalloendopeptidase activity//peptidase activity//zinc ion binding	GO:0005578//GO:0031012	proteinaceous extracellular matrix//extracellular matrix	KOG3538	Disintegrin metalloproteinases with thrombospondin repeats
comp91565_c0	3059.33	856.017	1.8375	0.00010065	0.011636	3440	154147617	NP_001093707.1	1075	4.90104e-134	insulin-like growth factor-binding protein 2 precursor [Xenopus (Silurana) tropicalis] >gi|257096544|sp|A4IIA2.1|IBP2_XENTR RecName: Full=Insulin-like growth factor-binding protein 2; Short=IGF-binding protein 2; Short=IGFBP-2; Flags: Precursor >gi|134026148|gb|AAI35929.1| igfbp2 protein [Xenopus (Silurana) tropicalis]	--	--	--	--	A4IIA2	1075	3.31021e-135	Insulin-like growth factor-binding protein 2 OS=Xenopus tropicalis GN=igfbp2 PE=2 SV=1	PF06754//PF00219	Phosphonate metabolism protein PhnG//Insulin-like growth factor binding protein	GO:0015716//GO:0043567//GO:0007275//GO:0019634//GO:0001558	organic phosphonate transport//regulation of insulin-like growth factor receptor signaling pathway//multicellular organismal development//organic phosphonate metabolic process//regulation of cell growth	GO:0031994//GO:0031995//GO:0005520	insulin-like growth factor I binding//insulin-like growth factor II binding//insulin-like growth factor binding	GO:0005576//GO:0016942	extracellular region//insulin-like growth factor binding protein complex	--	--
comp93438_c0	42.8892	136.053	-1.6655	0.00010077	0.011636	2628	--	--	--	--	--	--	--	--	--	--	--	--	--	--	--	--	--	--	--	--	--	--	--
comp75255_c0	2841.54	1079.7	1.396	0.00010271	0.011808	1395	383873346	NP_001244743.1	1364	0	26S proteasome non-ATPase regulatory subunit 7 [Macaca mulatta] >gi|380814918|gb|AFE79333.1| 26S proteasome non-ATPase regulatory subunit 7 [Macaca mulatta] >gi|383420163|gb|AFH33295.1| 26S proteasome non-ATPase regulatory subunit 7 [Macaca mulatta] >gi|384948384|gb|AFI37797.1| 26S proteasome non-ATPase regulatory subunit 7 [Macaca mulatta]	K03038	PSMD7, RPN8	26S proteasome regulatory subunit N8	http://www.genome.jp/dbget-bin/www_bget?ko:K03038	Q3ZBD0	1348	0	26S proteasome non-ATPase regulatory subunit 7 OS=Bos taurus GN=PSMD7 PE=2 SV=1	PF01398//PF05529//PF05699	JAB1/Mov34/MPN/PAD-1 ubiquitin protease//B-cell receptor-associated protein 31-like//hAT family C-terminal dimerisation region	GO:0006886	intracellular protein transport	GO:0046983//GO:0005515	protein dimerization activity//protein binding	GO:0005783//GO:0016021//GO:0000502	endoplasmic reticulum//integral to membrane//proteasome complex	KOG1556	26S proteasome regulatory complex, subunit RPN8/PSMD7
comp77791_c0	458.137	99.5156	2.2028	0.0001029	0.011808	925	301616466	XP_002937678.1	233	1.1233e-21	PREDICTED: cytochrome c oxidase subunit 8B, mitochondrial-like [Xenopus (Silurana) tropicalis]	K02273	COX8	cytochrome c oxidase subunit 8	http://www.genome.jp/dbget-bin/www_bget?ko:K02273	P48772	155	6.26039e-12	Cytochrome c oxidase subunit 8B, mitochondrial OS=Mus musculus GN=Cox8b PE=2 SV=1	PF02285	Cytochrome oxidase c subunit VIII	GO:0015992//GO:0006123	proton transport//mitochondrial electron transport, cytochrome c to oxygen	GO:0004129	cytochrome-c oxidase activity	GO:0045277	respiratory chain complex IV	--	--
comp79785_c0	431.191	153.393	1.4911	0.00010273	0.011808	939	301604094	XP_002931747.1	825	1.40096e-106	PREDICTED: box C/D snoRNA protein 1 [Xenopus (Silurana) tropicalis]	--	--	--	--	Q9NWK9	729	8.32678e-91	Box C/D snoRNA protein 1 OS=Homo sapiens GN=ZNHIT6 PE=1 SV=1	PF08557	Sphingolipid Delta4-desaturase (DES)	GO:0055114//GO:0006633	oxidation-reduction process//fatty acid biosynthetic process	GO:0016705	oxidoreductase activity, acting on paired donors, with incorporation or reduction of molecular oxygen	GO:0016021	integral to membrane	KOG2858	Uncharacterized conserved protein
comp87419_c0	487.984	1311.7	-1.4265	0.00010272	0.011808	2304	32452099	CAD38123.1	886	7.92959e-108	keratin type IE [Acipenser baerii]	K07604	KRT1	type I keratin, acidic	http://www.genome.jp/dbget-bin/www_bget?ko:K07604	A1L595	850	1.50758e-103	Keratin, type I cytoskeletal 17 OS=Bos taurus GN=KRT17 PE=2 SV=1	PF10473//PF00038//PF00769//PF04513	Leucine-rich repeats of kinetochore protein Cenp-F/LEK1//Intermediate filament protein//Ezrin/radixin/moesin family//Baculovirus polyhedron envelope protein, PEP, C terminus	--	--	GO:0008092//GO:0008134//GO:0042803//GO:0005198//GO:0045502	cytoskeletal protein binding//transcription factor binding//protein homodimerization activity//structural molecule activity//dynein binding	GO:0019031//GO:0019898//GO:0005667//GO:0030286//GO:0005882//GO:0019028//GO:0005737	viral envelope//extrinsic to membrane//transcription factor complex//dynein complex//intermediate filament//viral capsid//cytoplasm	KOG0977	Nuclear envelope protein lamin, intermediate filament superfamily
comp64194_c0	4.90386	30.1648	-2.6209	0.00010453	0.011958	1532	301612712	XP_002935857.1	1466	0	PREDICTED: trace amine-associated receptor 1-like [Xenopus (Silurana) tropicalis]	K05051	TAAR	trace amine associated receptor	http://www.genome.jp/dbget-bin/www_bget?ko:K05051	Q8HZ64	1199	1.87984e-160	Trace amine-associated receptor 1 OS=Macaca mulatta GN=TAAR1 PE=3 SV=1	PF00001	7 transmembrane receptor (rhodopsin family)	GO:0007186	G-protein coupled receptor signaling pathway	GO:0004930	G-protein coupled receptor activity	GO:0016021	integral to membrane	KOG3656	FOG: 7 transmembrane receptor
comp77348_c0	44.4436	146.781	-1.7236	0.00010447	0.011958	756	--	--	--	--	--	--	--	--	--	--	--	--	--	PF05225	helix-turn-helix, Psq domain	--	--	GO:0003677	DNA binding	--	--	--	--
comp76956_c1	10.9431	49.2607	-2.1704	0.00010521	0.012017	2040	260815361	XP_002602442.1	219	2.9183e-26	hypothetical protein BRAFLDRAFT_117021 [Branchiostoma floridae] >gi|229287751|gb|EEN58454.1| hypothetical protein BRAFLDRAFT_117021 [Branchiostoma floridae]	--	--	--	--	--	--	--	--	PF00628//PF13639//PF04863//PF12678	PHD-finger//Ring finger domain//Alliinase EGF-like domain//RING-H2 zinc finger	--	--	GO:0016846//GO:0008270//GO:0005515	carbon-sulfur lyase activity//zinc ion binding//protein binding	--	--	--	--
comp93166_c0	967.717	354.452	1.449	0.00010575	0.012061	3568	46849365	BAD17892.1	3792	0	glycinamide ribonucleotide synthetase-aminoimidazole ribonucleotide synthetase-glycinamide ribonucleotide transformylase [Ambystoma mexicanum]	K11787	GART	phosphoribosylamine--glycine ligase / phosphoribosylglycinamide formyltransferase / phosphoribosylformylglycinamidine cyclo-ligase	http://www.genome.jp/dbget-bin/www_bget?ko:K11787	P21872	3777	0	Trifunctional purine biosynthetic protein adenosine-3 OS=Gallus gallus GN=GART PE=2 SV=1	PF02844//PF07478//PF02843//PF00551//PF00586//PF02655//PF02786	Phosphoribosylglycinamide synthetase, N domain//D-ala D-ala ligase C-terminus//Phosphoribosylglycinamide synthetase, C domain//Formyl transferase//AIR synthase related protein, N-terminal domain//ATP-grasp domain//Carbamoyl-phosphate synthase L chain, ATP binding domain	GO:0006144//GO:0046436//GO:0009113//GO:0009058//GO:0009252	purine nucleobase metabolic process//D-alanine metabolic process//purine nucleobase biosynthetic process//biosynthetic process//peptidoglycan biosynthetic process	GO:0016742//GO:0004637//GO:0046872//GO:0008716//GO:0003824//GO:0005524	hydroxymethyl-, formyl- and related transferase activity//phosphoribosylamine-glycine ligase activity//metal ion binding//D-alanine-D-alanine ligase activity//catalytic activity//ATP binding	--	--	KOG0237	Glycinamide ribonucleotide synthetase (GARS)/Aminoimidazole ribonucleotide synthetase (AIRS)
comp69458_c0	45.2683	152.132	-1.7488	0.00010622	0.012088	726	301620485	XP_002939600.1	133	1.22113e-07	PREDICTED: permeability factor 2-like [Xenopus (Silurana) tropicalis]	--	--	--	--	--	--	--	--	PF00048//PF04805	Small cytokines (intecrine/chemokine), interleukin-8 like//E10-like protein conserved region	GO:0006935//GO:0007165//GO:0055114//GO:0006955	chemotaxis//signal transduction//oxidation-reduction process//immune response	GO:0008009//GO:0016972	chemokine activity//thiol oxidase activity	GO:0005576	extracellular region	--	--
comp75583_c0	1321.15	492.542	1.4235	0.00010648	0.012088	1031	301622698	XP_002940664.1	1111	5.58529e-150	PREDICTED: putative ATP-dependent Clp protease proteolytic subunit, mitochondrial [Xenopus (Silurana) tropicalis]	K01358	clpP, CLPP	ATP-dependent Clp protease, protease subunit	http://www.genome.jp/dbget-bin/www_bget?ko:K01358	Q2KHU4	953	7.35569e-127	Putative ATP-dependent Clp protease proteolytic subunit, mitochondrial OS=Bos taurus GN=CLPP PE=2 SV=1	PF00982	Glycosyltransferase family 20	GO:0005992//GO:0006508	trehalose biosynthetic process//proteolysis	GO:0004252//GO:0003824	serine-type endopeptidase activity//catalytic activity	--	--	KOG0840	ATP-dependent Clp protease, proteolytic subunit
comp93326_c0	43.068	9.93244	2.1164	0.00010643	0.012088	2101	350606379	NP_001072259.2	759	9.4928e-93	tetratricopeptide repeat protein 9B [Xenopus (Silurana) tropicalis]	--	--	--	--	Q8N6N2	576	5.22825e-67	Tetratricopeptide repeat protein 9B OS=Homo sapiens GN=TTC9B PE=2 SV=1	PF00515//PF13181	Tetratricopeptide repeat//Tetratricopeptide repeat	--	--	GO:0005515	protein binding	--	--	KOG0551	Hsp90 co-chaperone CNS1 (contains TPR repeats)
comp92708_c0	232.61	627.346	-1.4313	0.00010741	0.012174	14100	301605350	XP_002932310.1	7318	0	PREDICTED: hypothetical protein LOC100493436 [Xenopus (Silurana) tropicalis]	K10429	MAP1	microtubule-associated protein 1	http://www.genome.jp/dbget-bin/www_bget?ko:K10429	P14400	1861	0	Electromotor neuron-associated protein 1 (Fragment) OS=Torpedo californica PE=2 SV=1	PF00026	Eukaryotic aspartyl protease	GO:0006508	proteolysis	GO:0004190	aspartic-type endopeptidase activity	--	--	KOG3592	Microtubule-associated proteins
comp81254_c0	3.4409	25.467	-2.8878	0.00010766	0.012184	1913	344286270	XP_003414882.1	491	5.27602e-53	PREDICTED: glucose-dependent insulinotropic receptor-like [Loxodonta africana]	K08424	GPR119	G protein-coupled receptor 119	http://www.genome.jp/dbget-bin/www_bget?ko:K08424	Q8TDV5	448	3.01209e-48	Glucose-dependent insulinotropic receptor OS=Homo sapiens GN=GPR119 PE=1 SV=1	PF03106//PF00001	WRKY DNA -binding domain//7 transmembrane receptor (rhodopsin family)	GO:0007186//GO:0006355	G-protein coupled receptor signaling pathway//regulation of transcription, DNA-dependent	GO:0043565//GO:0003700//GO:0004930	sequence-specific DNA binding//sequence-specific DNA binding transcription factor activity//G-protein coupled receptor activity	GO:0016021//GO:0005667	integral to membrane//transcription factor complex	KOG3656	FOG: 7 transmembrane receptor
comp77011_c0	9.23145	44.8516	-2.2805	0.00010895	0.012292	1268	213983141	NP_001135487.1	924	9.26355e-119	chemokine-like receptor 1 [Xenopus (Silurana) tropicalis] >gi|195540109|gb|AAI67883.1| Unknown (protein for MGC:135298) [Xenopus (Silurana) tropicalis]	K04245	CMKLR1	chemokine-like receptor 1	http://www.genome.jp/dbget-bin/www_bget?ko:K04245	B9VR26	828	1.55452e-105	Chemokine-like receptor 1 OS=Bos taurus GN=CMLKR1 PE=2 SV=1	PF00001	7 transmembrane receptor (rhodopsin family)	GO:0007186//GO:0007165	G-protein coupled receptor signaling pathway//signal transduction	GO:0004930	G-protein coupled receptor activity	GO:0016021	integral to membrane	KOG3656	FOG: 7 transmembrane receptor
comp91792_c1	17.6585	67.5317	-1.9352	0.00010893	0.012292	1590	--	--	--	--	--	--	--	--	--	--	--	--	--	--	--	--	--	--	--	--	--	--	--
comp70772_c0	54.075	158.198	-1.5487	0.00011065	0.012465	480	156340004	XP_001620324.1	215	1.33126e-18	hypothetical protein NEMVEDRAFT_v1g43183 [Nematostella vectensis] >gi|156205089|gb|EDO28224.1| predicted protein [Nematostella vectensis]	--	--	--	--	--	--	--	--	PF01191//PF00808//PF00573//PF12317//PF03352//PF08022	RNA polymerase Rpb5, C-terminal domain//Histone-like transcription factor (CBF/NF-Y) and archaeal histone//Ribosomal protein L4/L1 family//Intraflagellar transport complex B protein 46 C terminal//Methyladenine glycosylase//FAD-binding domain	GO:0055114//GO:0006284//GO:0042073//GO:0006144//GO:0006351//GO:0006206//GO:0006412//GO:0042254	oxidation-reduction process//base-excision repair//intraflagellar transport//purine nucleobase metabolic process//transcription, DNA-dependent//pyrimidine nucleobase metabolic process//translation//ribosome biogenesis	GO:0043565//GO:0008725//GO:0003677//GO:0003899//GO:0016491//GO:0003735	sequence-specific DNA binding//DNA-3-methyladenine glycosylase activity//DNA binding//DNA-directed RNA polymerase activity//oxidoreductase activity//structural constituent of ribosome	GO:0005622//GO:0005730//GO:0005840	intracellular//nucleolus//ribosome	--	--
comp60637_c0	2098.44	5526.86	-1.3971	0.00011099	0.012466	2070	--	--	--	--	--	--	--	--	--	--	--	--	--	PF05309	TraE protein	GO:0000746	conjugation	--	--	--	--	--	--
comp92506_c1	41.7335	133.624	-1.6789	0.00011101	0.012466	638	--	--	--	--	--	--	--	--	--	--	--	--	--	--	--	--	--	--	--	--	--	--	--
comp88926_c0	127.113	40.3783	1.6545	0.00011159	0.012512	4395	148225418	NP_001084922.1	4573	0	solute carrier family 4, sodium bicarbonate cotransporter, member 7 [Xenopus laevis] >gi|47123019|gb|AAH70701.1| MGC83246 protein [Xenopus laevis]	K13858	SLC4A7	solute carrier family 4 (sodium bicarbonate cotransporter), member 7	http://www.genome.jp/dbget-bin/www_bget?ko:K13858	Q6U841	3972	0	Sodium-driven chloride bicarbonate exchanger OS=Homo sapiens GN=SLC4A10 PE=1 SV=1	PF01591//PF00955//PF03431//PF07565	6-phosphofructo-2-kinase//HCO3- transporter family//RNA replicase, beta-chain//Band 3 cytoplasmic domain	GO:0015701//GO:0006000//GO:0006821//GO:0006820//GO:0006013//GO:0006144//GO:0019079	bicarbonate transport//fructose metabolic process//chloride transport//anion transport//mannose metabolic process//purine nucleobase metabolic process//viral genome replication	GO:0005524//GO:0003873//GO:0005452//GO:0008509//GO:0003968	ATP binding//6-phosphofructo-2-kinase activity//inorganic anion exchanger activity//anion transmembrane transporter activity//RNA-directed RNA polymerase activity	GO:0016021//GO:0031379	integral to membrane//RNA-directed RNA polymerase complex	KOG1172	Na+-independent Cl/HCO3 exchanger AE1 and related transporters (SLC4 family)
comp81988_c0	231.758	79.7258	1.5395	0.00011193	0.012532	2475	158253679	AAI54114.1	1869	0	LOC100127674 protein [Xenopus (Silurana) tropicalis]	K07419	CYP2R1	cytochrome P450, family 2, subfamily R, polypeptide 1 (vitamin D 25-hydroxylase)	http://www.genome.jp/dbget-bin/www_bget?ko:K07419	Q6VVX0	1592	0	Vitamin D 25-hydroxylase OS=Homo sapiens GN=CYP2R1 PE=1 SV=1	PF00067	Cytochrome P450	GO:0055114//GO:0006118	oxidation-reduction process//electron transport	GO:0005506//GO:0016705//GO:0004497//GO:0009055//GO:0020037	iron ion binding//oxidoreductase activity, acting on paired donors, with incorporation or reduction of molecular oxygen//monooxygenase activity//electron carrier activity//heme binding	--	--	KOG0156	Cytochrome P450 CYP2 subfamily
comp41918_c0	1.61321	18.0283	-3.4823	0.00011258	0.012586	754	--	--	--	--	--	--	--	--	--	--	--	--	--	--	--	--	--	--	--	--	--	--	--
comp81175_c0	9.61083	44.7145	-2.218	0.00011284	0.012595	1505	--	--	--	--	--	--	--	--	--	--	--	--	--	--	--	--	--	--	--	--	--	--	--
comp83733_c0	4.32785	39.2197	-3.1799	0.00011323	0.012619	1227	--	--	--	--	--	--	--	--	--	--	--	--	--	--	--	--	--	--	--	--	--	--	--
comp88932_c2	39.3379	121.372	-1.6254	0.00011432	0.012722	3311	56118670	NP_001008049.1	3795	0	RAS protein activator like 1 (GAP1 like) [Xenopus (Silurana) tropicalis] >gi|51703398|gb|AAH80934.1| rasal1 protein [Xenopus (Silurana) tropicalis]	--	--	--	--	O95294	2645	0	RasGAP-activating-like protein 1 OS=Homo sapiens GN=RASAL1 PE=1 SV=3	PF00779//PF00168//PF00616	BTK motif//C2 domain//GTPase-activator protein for Ras-like GTPase	GO:0046580//GO:0007264//GO:0032320//GO:0035556//GO:0051056	negative regulation of Ras protein signal transduction//small GTPase mediated signal transduction//positive regulation of Ras GTPase activity//intracellular signal transduction//regulation of small GTPase mediated signal transduction	GO:0005515//GO:0005543//GO:0005096//GO:0005099	protein binding//phospholipid binding//GTPase activator activity//Ras GTPase activator activity	GO:0031235//GO:0005622//GO:0005737	intrinsic to internal side of plasma membrane//intracellular//cytoplasm	KOG2059	Ras GTPase-activating protein
comp82438_c0	351.491	945.257	-1.4272	0.00011528	0.01281	2146	148228442	NP_001082679.1	667	2.30731e-74	DEAD (Asp-Glu-Ala-Asp) box helicase 17 [Xenopus laevis] >gi|51704021|gb|AAH80992.1| LOC398649 protein [Xenopus laevis]	K13178	DDX17	ATP-dependent RNA helicase DDX17	http://www.genome.jp/dbget-bin/www_bget?ko:K13178	Q501J6	490	3.38167e-51	Probable ATP-dependent RNA helicase DDX17 OS=Mus musculus GN=Ddx17 PE=2 SV=1	PF01213	Adenylate cyclase associated (CAP) N terminal	GO:0007010	cytoskeleton organization	GO:0008026//GO:0003676//GO:0003779//GO:0005524	ATP-dependent helicase activity//nucleic acid binding//actin binding//ATP binding	--	--	KOG0331	ATP-dependent RNA helicase
comp49889_c1	11.1415	0.256093	5.4431	0.000116	0.01287	593	301619187	XP_002938982.1	292	3.37885e-27	PREDICTED: hypothetical protein LOC100486285 [Xenopus (Silurana) tropicalis]	--	--	--	--	--	--	--	--	--	--	--	--	--	--	--	--	--	--
comp83082_c0	6.58302	35.9092	-2.4475	0.00011638	0.012873	477	--	--	--	--	--	--	--	--	--	--	--	--	--	--	--	--	--	--	--	--	--	--	--
comp94370_c0	324.661	908.037	-1.4838	0.00011635	0.012873	5500	--	--	--	--	--	--	--	--	--	--	--	--	--	--	--	--	--	--	--	--	--	--	--
comp64924_c0	26.8572	95.0122	-1.8228	0.00011756	0.012984	1532	--	--	--	--	--	--	--	--	--	--	--	--	--	PF06481	COX Aromatic Rich Motif	GO:0006118//GO:0055114//GO:0022900	electron transport//oxidation-reduction process//electron transport chain	GO:0008827	cytochrome o ubiquinol oxidase activity	GO:0009319//GO:0016021	cytochrome o ubiquinol oxidase complex//integral to membrane	--	--
comp78371_c0	562.842	206.213	1.4486	0.00011857	0.013076	982	164448678	NP_001088404.1	1129	1.67306e-151	RRS1 ribosome biogenesis regulator homolog [Xenopus laevis] >gi|54261637|gb|AAH84301.1| Rrs1 protein [Xenopus laevis]	K14852	RRS1	regulator of ribosome biosynthesis	http://www.genome.jp/dbget-bin/www_bget?ko:K14852	Q15050	1081	5.08341e-145	Ribosome biogenesis regulatory protein homolog OS=Homo sapiens GN=RRS1 PE=1 SV=2	PF04939	Ribosome biogenesis regulatory protein (RRS1)	GO:0042254	ribosome biogenesis	--	--	GO:0005634	nucleus	KOG1765	Regulator of ribosome synthesis
comp84358_c0	407.227	1320.93	-1.6976	0.00011912	0.013117	3538	--	--	--	--	--	--	--	--	--	--	--	--	--	PF02057	Glycosyl hydrolase family 59	GO:0006683//GO:0005975//GO:0006687//GO:0006807	galactosylceramide catabolic process//carbohydrate metabolic process//glycosphingolipid metabolic process//nitrogen compound metabolic process	GO:0004336	galactosylceramidase activity	--	--	--	--
comp84986_c0	474.272	176.252	1.4281	0.00012008	0.013204	1758	56118905	NP_001008042.1	1351	0	probable glutamate--tRNA ligase, mitochondrial precursor [Xenopus (Silurana) tropicalis] >gi|82234482|sp|Q66JG3.1|SYEM_XENTR RecName: Full=Probable glutamate--tRNA ligase, mitochondrial; AltName: Full=Glutamyl-tRNA synthetase; Short=GluRS; Flags: Precursor >gi|51703387|gb|AAH80925.1| glutamyl-tRNA synthetase 2, mitochondrial (putative) [Xenopus (Silurana) tropicalis]	K01885	EARS, gltX	glutamyl-tRNA synthetase	http://www.genome.jp/dbget-bin/www_bget?ko:K01885	Q66JG3	1351	0	Probable glutamate--tRNA ligase, mitochondrial OS=Xenopus tropicalis GN=ears2 PE=2 SV=1	PF00749	tRNA synthetases class I (E and Q), catalytic domain	GO:0043039//GO:0006424//GO:0015994	tRNA aminoacylation//glutamyl-tRNA aminoacylation//chlorophyll metabolic process	GO:0004818//GO:0005524//GO:0016876//GO:0003723	glutamate-tRNA ligase activity//ATP binding//ligase activity, forming aminoacyl-tRNA and related compounds//RNA binding	GO:0005759//GO:0009332	mitochondrial matrix//glutamate-tRNA ligase complex	KOG1149	Glutamyl-tRNA synthetase (mitochondrial)
comp23534_c0	0.740402	19.4076	-4.7122	0.00012044	0.013223	676	--	--	--	--	--	--	--	--	--	--	--	--	--	--	--	--	--	--	--	--	--	--	--
comp25976_c1	0	11.6393	#NAME?	0.00012097	0.013241	459	--	--	--	--	--	--	--	--	--	--	--	--	--	--	--	--	--	--	--	--	--	--	--
comp72948_c0	389.279	139.668	1.4788	0.00012084	0.013241	1865	56118805	NP_001008096.1	1398	0	carbohydrate (chondroitin 4) sulfotransferase 13 precursor [Xenopus (Silurana) tropicalis] >gi|51703734|gb|AAH81295.1| MGC89155 protein [Xenopus (Silurana) tropicalis]	K07779	CHST13	chondroitin 4-sulfotransferase 13	http://www.genome.jp/dbget-bin/www_bget?ko:K07779	Q9NPF2	1011	2.73802e-130	Carbohydrate sulfotransferase 11 OS=Homo sapiens GN=CHST11 PE=1 SV=1	PF03567	Sulfotransferase family	GO:0016051	carbohydrate biosynthetic process	GO:0008146	sulfotransferase activity	GO:0016021	integral to membrane	--	--
comp85963_c0	90.2171	256.144	-1.5055	0.00012392	0.013545	1738	126326149	XP_001364647.1	1592	0	PREDICTED: rho GTPase-activating protein 15 [Monodelphis domestica]	--	--	--	--	Q5ZMM3	1571	0	Rho GTPase-activating protein 15 OS=Gallus gallus GN=ARHGAP15 PE=2 SV=1	PF00620//PF00397	RhoGAP domain//WW domain	GO:0007165//GO:0032855//GO:0008360	signal transduction//positive regulation of Rac GTPase activity//regulation of cell shape	GO:0030675//GO:0005515//GO:0005543	Rac GTPase activator activity//protein binding//phospholipid binding	GO:0005622	intracellular	KOG1450	Predicted Rho GTPase-activating protein
comp85019_c1	544.104	1474.4	-1.4382	0.00012417	0.013552	3000	301607810	XP_002933490.1	2202	0	PREDICTED: solute carrier organic anion transporter family member 4C1-like [Xenopus (Silurana) tropicalis]	K14355	SLCO4C	solute carrier organic anion transporter family, member 4C	http://www.genome.jp/dbget-bin/www_bget?ko:K14355	Q8BGD4	1732	0	Solute carrier organic anion transporter family member 4C1 OS=Mus musculus GN=Slco4c1 PE=2 SV=1	PF00050//PF03137//PF07648//PF07690	Kazal-type serine protease inhibitor domain//Organic Anion Transporter Polypeptide (OATP) family//Kazal-type serine protease inhibitor domain//Major Facilitator Superfamily	GO:0055085//GO:0006810	transmembrane transport//transport	GO:0005515//GO:0005215	protein binding//transporter activity	GO:0016020//GO:0016021	membrane//integral to membrane	KOG3626	Organic anion transporter
comp79008_c1	48.894	153.227	-1.6479	0.00012466	0.013585	1517	112419262	AAI22036.1	205	1.74094e-15	LOC779498 protein [Xenopus (Silurana) tropicalis] >gi|160773524|gb|AAI55378.1| LOC779498 protein [Xenopus (Silurana) tropicalis]	K11500	CENPH	centromere protein H	http://www.genome.jp/dbget-bin/www_bget?ko:K11500	Q3T0L1	188	1.51894e-14	Centromere protein H OS=Bos taurus GN=CENPH PE=2 SV=1	PF15003//PF05837//PF03917	HAUS augmin-like complex subunit 2//Centromere protein H (CENP-H)//Eukaryotic glutathione synthase, ATP binding domain	GO:0006750//GO:0051382//GO:0031023//GO:0051225	glutathione biosynthetic process//kinetochore assembly//microtubule organizing center organization//spindle assembly	GO:0004363//GO:0005524	glutathione synthase activity//ATP binding	GO:0000776	kinetochore	--	--
comp85045_c2	8.09606	39.8825	-2.3005	0.00012531	0.013635	587	350581791	XP_003481110.1	129	1.54724e-06	PREDICTED: zinc finger protein 174 [Sus scrofa]	--	--	--	--	P51814	116	6.41664e-06	Zinc finger protein 41 OS=Homo sapiens GN=ZNF41 PE=1 SV=2	PF00096	Zinc finger, C2H2 type	--	--	GO:0046872	metal ion binding	--	--	--	--
comp87087_c0	26.7395	94.9449	-1.8281	0.00012597	0.013687	649	--	--	--	--	--	--	--	--	--	--	--	--	--	--	--	--	--	--	--	--	--	--	--
comp80488_c1	1.97449	22.9088	-3.5364	0.00012722	0.013803	565	--	--	--	--	--	--	--	--	--	--	--	--	--	--	--	--	--	--	--	--	--	--	--
comp93155_c0	56.5105	226.892	-2.0054	0.00012934	0.014012	2573	350606326	NP_001087554.2	898	5.38552e-110	RELT-like protein 2 [Xenopus laevis]	--	--	--	--	Q5FVJ4	433	7.30438e-46	RELT-like protein 2 OS=Rattus norvegicus GN=Rell2 PE=2 SV=1	PF12409//PF08098	P5-type ATPase cation transporter//Anemonia sulcata toxin III family	GO:0006810//GO:0009405//GO:0006812	transport//pathogenesis//cation transport	GO:0016887//GO:0019871	ATPase activity//sodium channel inhibitor activity	GO:0016021//GO:0042151	integral to membrane//nematocyst	--	--
comp94637_c0	15.899	59.9635	-1.9151	0.00013008	0.014072	2218	--	--	--	--	--	--	--	--	--	--	--	--	--	--	--	--	--	--	--	--	--	--	--
comp89066_c0	39.8998	8.4075	2.2466	0.00013044	0.01409	1973	341897551	EGT53486.1	362	5.58333e-35	hypothetical protein CAEBREN_30893 [Caenorhabditis brenneri]	--	--	--	--	P11369	334	7.15208e-31	Retrovirus-related Pol polyprotein LINE-1 OS=Mus musculus GN=Pol PE=1 SV=2	PF00078	Reverse transcriptase (RNA-dependent DNA polymerase)	GO:0006278	RNA-dependent DNA replication	GO:0003723//GO:0003964	RNA binding//RNA-directed DNA polymerase activity	--	--	--	--
comp81184_c0	564.697	209.535	1.4303	0.00013213	0.01423	1961	301605759	XP_002932481.1	1358	0	PREDICTED: phosphoglycolate phosphatase-like [Xenopus (Silurana) tropicalis]	K01091	E3.1.3.18, gph	phosphoglycolate phosphatase	http://www.genome.jp/dbget-bin/www_bget?ko:K01091	Q8CHP8	940	1.07356e-119	Phosphoglycolate phosphatase OS=Mus musculus GN=Pgp PE=2 SV=1	PF03767	HAD superfamily, subfamily IIIB (Acid phosphatase)	GO:0006771//GO:0019497	riboflavin metabolic process//hexachlorocyclohexane metabolic process	GO:0003993	acid phosphatase activity	--	--	KOG2882	p-Nitrophenyl phosphatase
comp90880_c0	24.1615	3.51247	2.7822	0.00013207	0.01423	1569	--	--	--	--	--	--	--	--	--	--	--	--	--	PF06459	Ryanodine Receptor TM 4-6	GO:0006816//GO:0006874	calcium ion transport//cellular calcium ion homeostasis	GO:0005219	ryanodine-sensitive calcium-release channel activity	GO:0016021//GO:0005622	integral to membrane//intracellular	--	--
comp49689_c0	0	10.696	#NAME?	0.0001325	0.01425	734	--	--	--	--	--	--	--	--	--	--	--	--	--	--	--	--	--	--	--	--	--	--	--
comp95750_c0	84.4779	24.8631	1.7646	0.00013422	0.014413	5290	301622588	XP_002940612.1	2712	0	PREDICTED: LOW QUALITY PROTEIN: kinesin-like protein KIF24-like [Xenopus (Silurana) tropicalis]	K10393	KIF2_24, MCAK	kinesin family member 2/24	http://www.genome.jp/dbget-bin/www_bget?ko:K10393	Q6NWW5	2109	0	Kinesin-like protein KIF24 OS=Mus musculus GN=Kif24 PE=2 SV=2	PF07647//PF00225	SAM domain (Sterile alpha motif)//Kinesin motor domain	GO:0007017//GO:0007018	microtubule-based process//microtubule-based movement	GO:0005515//GO:0008017//GO:0003777//GO:0005524	protein binding//microtubule binding//microtubule motor activity//ATP binding	GO:0005874//GO:0045298	microtubule//tubulin complex	KOG0246	Kinesin-like protein
comp71882_c0	2.63231	39.9499	-3.9238	0.00013451	0.014423	800	301621012	XP_002939854.1	486	1.21599e-57	PREDICTED: hypothetical protein LOC100494454 [Xenopus (Silurana) tropicalis]	--	--	--	--	--	--	--	--	--	--	--	--	--	--	--	--	--	--
comp75188_c0	22.462	1.64333	3.7728	0.00013521	0.014477	685	356545584	XP_003541219.1	372	3.24668e-40	PREDICTED: uncharacterized protein LOC100796402 [Glycine max]	--	--	--	--	Q8TGM7	144	7.33726e-11	Putative uncharacterized protein ART2 OS=Saccharomyces cerevisiae (strain ATCC 204508 / S288c) GN=ART2 PE=5 SV=1	--	--	--	--	--	--	--	--	--	--
comp81488_c0	179.622	63.2746	1.5053	0.00013685	0.01461	1041	148223760	NP_001085033.1	594	2.23874e-69	epoxide hydrolase 1, microsomal (xenobiotic) precursor [Xenopus laevis] >gi|47506945|gb|AAH71033.1| MGC82277 protein [Xenopus laevis]	K01253	EPHX1	microsomal epoxide hydrolase	http://www.genome.jp/dbget-bin/www_bget?ko:K01253	P79381	484	1.49198e-54	Epoxide hydrolase 1 OS=Sus scrofa GN=EPHX1 PE=2 SV=1	--	--	GO:0008152	metabolic process	GO:0033961	cis-stilbene-oxide hydrolase activity	--	--	--	--
comp81901_c0	21.4101	94.054	-2.1352	0.00013673	0.01461	1001	--	--	--	--	--	--	--	--	--	--	--	--	--	--	--	--	--	--	--	--	--	--	--
comp71799_c0	143.389	0.291684	8.9413	0.00013921	0.014798	2197	147901111	NP_001079801.1	2214	0	matrilin 1, cartilage matrix protein precursor [Xenopus laevis] >gi|32450626|gb|AAH54272.1| MGC64509 protein [Xenopus laevis]	--	--	--	--	P05099	1987	0	Cartilage matrix protein OS=Gallus gallus GN=MATN1 PE=1 SV=2	PF00008//PF01920//PF07645	EGF-like domain//Prefoldin subunit//Calcium-binding EGF domain	GO:0006457	protein folding	GO:0005509//GO:0051082//GO:0005515	calcium ion binding//unfolded protein binding//protein binding	GO:0016272	prefoldin complex	KOG1217	Fibrillins and related proteins containing Ca2+-binding EGF-like domains
comp88667_c0	59.6613	15.8612	1.9113	0.00013916	0.014798	1842	301617442	XP_002938153.1	247	4.25291e-36	PREDICTED: hypothetical protein LOC100488955 [Xenopus (Silurana) tropicalis]	--	--	--	--	P08548	137	3.49738e-07	LINE-1 reverse transcriptase homolog OS=Nycticebus coucang PE=1 SV=1	--	--	--	--	--	--	--	--	--	--
comp92540_c1	8.31252	39.2582	-2.2396	0.0001389	0.014798	1684	301607285	XP_002933263.1	231	1.71844e-18	PREDICTED: hypothetical protein LOC100487934 [Xenopus (Silurana) tropicalis]	--	--	--	--	--	--	--	--	--	--	--	--	--	--	--	--	--	--
comp91619_c0	67.4524	280.9	-2.0581	0.00014046	0.014909	3121	301604219	XP_002931771.1	623	1.46844e-63	PREDICTED: fibrillin-2-like [Xenopus (Silurana) tropicalis]	--	--	--	--	Q61555	551	5.5962e-56	Fibrillin-2 OS=Mus musculus GN=Fbn2 PE=1 SV=2	PF00028//PF00325	Cadherin domain//Bacterial regulatory proteins, crp family	GO:0006355//GO:0007156	regulation of transcription, DNA-dependent//homophilic cell adhesion	GO:0005509//GO:0003700	calcium ion binding//sequence-specific DNA binding transcription factor activity	GO:0005667//GO:0016020//GO:0005622	transcription factor complex//membrane//intracellular	--	--
comp98891_c0	76.6308	21.4271	1.8385	0.00014089	0.014933	450	--	--	--	--	--	--	--	--	--	--	--	--	--	--	--	--	--	--	--	--	--	--	--
comp84855_c0	45.3068	141.008	-1.638	0.0001428	0.015067	2077	147899256	NP_001082196.1	1732	0	purinergic receptor P2X, ligand-gated ion channel, 7 [Xenopus laevis] >gi|18307544|emb|CAC87944.1| ATP gated ion channel [Xenopus laevis]	K05220	P2RX7	purinergic receptor P2X, ligand-gated ion channel 7	http://www.genome.jp/dbget-bin/www_bget?ko:K05220	Q99572	1305	5.08338e-170	P2X purinoceptor 7 OS=Homo sapiens GN=P2RX7 PE=1 SV=4	PF00864	ATP P2X receptor	GO:0006810//GO:0006811//GO:0044699//GO:0007165	transport//ion transport//single-organism process//signal transduction	GO:0005216//GO:0005524//GO:0001614	ion channel activity//ATP binding//purinergic nucleotide receptor activity	GO:0016020	membrane	--	--
comp86416_c0	452.097	4304.28	-3.2511	0.00014264	0.015067	4194	345307010	XP_001512080.2	3457	0	PREDICTED: probable cation-transporting ATPase 13A4 [Ornithorhynchus anatinus]	K14951	ATP13A3_4_5	cation-transporting ATPase 13A3/4/5	http://www.genome.jp/dbget-bin/www_bget?ko:K14951	Q5ZKB7	3408	0	Probable cation-transporting ATPase 13A4 OS=Gallus gallus GN=ATP13A4 PE=2 SV=1	PF00122//PF12409	E1-E2 ATPase//P5-type ATPase cation transporter	GO:0006812	cation transport	GO:0016887//GO:0000166//GO:0046872	ATPase activity//nucleotide binding//metal ion binding	GO:0016021	integral to membrane	KOG0208	Cation transport ATPase
comp94340_c1	121.167	349.656	-1.5289	0.00014297	0.015067	967	148224748	NP_001079585.1	658	6.34336e-82	E3 SUMO-protein ligase NSE2 [Xenopus laevis] >gi|82176593|sp|Q7ZXH2.1|NSE2_XENLA RecName: Full=E3 SUMO-protein ligase NSE2; AltName: Full=MMS21 homolog; AltName: Full=Non-structural maintenance of chromosomes element 2 homolog; Short=Non-SMC element 2 homolog >gi|27924416|gb|AAH44994.1| MGC53049 protein [Xenopus laevis]	--	--	--	--	Q7ZXH2	658	4.28438e-83	E3 SUMO-protein ligase NSE2 OS=Xenopus laevis GN=nsmce2 PE=2 SV=1	PF13639//PF02891//PF04564	Ring finger domain//MIZ/SP-RING zinc finger//U-box domain	GO:0051301//GO:0034184//GO:0045842//GO:0000722//GO:0000724//GO:0016567//GO:0016925//GO:0090398	cell division//positive regulation of maintenance of mitotic sister chromatid cohesion//positive regulation of mitotic metaphase/anaphase transition//telomere maintenance via recombination//double-strand break repair via homologous recombination//protein ubiquitination//protein sumoylation//cellular senescence	GO:0008270//GO:0005515//GO:0019789//GO:0046872//GO:0004842	zinc ion binding//protein binding//SUMO ligase activity//metal ion binding//ubiquitin-protein ligase activity	GO:0016605//GO:0000781//GO:0000151//GO:0030915	PML body//chromosome, telomeric region//ubiquitin ligase complex//Smc5-Smc6 complex	KOG2979	Protein involved in DNA repair
comp95680_c0	80.4733	23.6457	1.7669	0.00014248	0.015067	2035	301632695	XP_002945417.1	176	4.34369e-11	PREDICTED: LINE-1 type transposase domain-containing protein 1-like [Xenopus (Silurana) tropicalis]	--	--	--	--	--	--	--	--	PF04977	Septum formation initiator	GO:0007049	cell cycle	--	--	--	--	--	--
comp85989_c2	964.514	2443.22	-1.3409	0.00014628	0.015393	1990	147899001	NP_001087002.1	512	5.19354e-58	peripheral myelin protein 22 [Xenopus laevis] >gi|50416263|gb|AAH77880.1| Pmp22-prov protein [Xenopus laevis]	--	--	--	--	Q6WL85	464	2.23889e-52	Peripheral myelin protein 22 OS=Equus caballus GN=PMP22 PE=2 SV=1	PF00822//PF05297//PF13903	PMP-22/EMP/MP20/Claudin family//Herpesvirus latent membrane protein 1 (LMP1)//PMP-22/EMP/MP20/Claudin tight junction	GO:0019087	transformation of host cell by virus	--	--	GO:0016021	integral to membrane	--	--
comp45122_c0	4961.46	1937.8	1.3563	0.0001466	0.015405	508	226372098	ACO51674.1	268	1.21655e-27	Acyl-CoA-binding protein [Rana catesbeiana]	K08762	DBI, ACBP	diazepam-binding inhibitor (GABA receptor modulator, acyl-CoA-binding protein)	http://www.genome.jp/dbget-bin/www_bget?ko:K08762	P07108	245	1.95531e-25	Acyl-CoA-binding protein OS=Homo sapiens GN=DBI PE=1 SV=2	PF04939//PF00887	Ribosome biogenesis regulatory protein (RRS1)//Acyl CoA binding protein	GO:0042254	ribosome biogenesis	GO:0000062	fatty-acyl-CoA binding	GO:0005634	nucleus	KOG0817	Acyl-CoA-binding protein
comp82202_c0	59.212	175.699	-1.5691	0.00014803	0.015533	2420	--	--	--	--	--	--	--	--	--	--	--	--	--	--	--	--	--	--	--	--	--	--	--
comp89349_c0	323.027	49.7988	2.6975	0.00014851	0.015562	664	--	--	--	--	--	--	--	--	--	--	--	--	--	--	--	--	--	--	--	--	--	--	--
comp31078_c0	68.4747	203.411	-1.5708	0.00014972	0.015667	661	--	--	--	--	--	--	--	--	--	--	--	--	--	--	--	--	--	--	--	--	--	--	--
comp84344_c0	171.037	56.6722	1.5936	0.00015027	0.015701	978	--	--	--	--	--	--	--	--	--	--	--	--	--	--	--	--	--	--	--	--	--	--	--
comp80488_c0	776.558	1947.87	-1.3267	0.00015074	0.015728	1773	148224026	NP_001085085.1	1659	0	platelet-derived growth factor receptor-like precursor [Xenopus laevis] >gi|47939980|gb|AAH72269.1| MGC82397 protein [Xenopus laevis]	--	--	--	--	Q15198	1357	0	Platelet-derived growth factor receptor-like protein OS=Homo sapiens GN=PDGFRL PE=1 SV=1	--	--	--	--	--	--	--	--	--	--
comp77529_c0	143.711	372.952	-1.3758	0.000151	0.015733	1256	147899400	NP_001090345.1	424	3.78502e-46	CD302 molecule precursor [Xenopus laevis] >gi|114107855|gb|AAI23209.1| MGC154447 protein [Xenopus laevis]	K06722	CD302	CD302 antigen	http://www.genome.jp/dbget-bin/www_bget?ko:K06722	Q5FVR3	337	6.46331e-35	CD302 antigen OS=Rattus norvegicus GN=Cd302 PE=2 SV=1	PF00059	Lectin C-type domain	--	--	GO:0030246	carbohydrate binding	--	--	--	--
comp59425_c0	703.914	1877.81	-1.4156	0.00015144	0.015757	1615	301614702	XP_002936821.1	787	4.42258e-97	PREDICTED: tumor necrosis factor ligand superfamily member 10-like [Xenopus (Silurana) tropicalis]	--	--	--	--	P50592	275	1.56109e-25	Tumor necrosis factor ligand superfamily member 10 OS=Mus musculus GN=Tnfsf10 PE=2 SV=1	PF00229	TNF(Tumour Necrosis Factor) family	GO:0007165//GO:0006955	signal transduction//immune response	GO:0005164	tumor necrosis factor receptor binding	GO:0016020	membrane	--	--
comp72409_c0	292.538	914.638	-1.6446	0.00015305	0.015901	1019	349585102	NP_001015782.2	557	1.26057e-67	augurin [Xenopus (Silurana) tropicalis]	--	--	--	--	Q5FVX5	528	7.05361e-65	Augurin OS=Xenopus tropicalis PE=2 SV=1	PF07776//PF05324	Zinc-finger associated domain (zf-AD)//Sperm antigen HE2	--	--	GO:0008270	zinc ion binding	GO:0005576//GO:0030133//GO:0005634	extracellular region//transport vesicle//nucleus	--	--
comp95886_c0	852.412	324.176	1.3948	0.00015375	0.015952	6126	191256845	NP_001122095.1	5235	0	programmed cell death 11 [Xenopus laevis] >gi|189441690|gb|AAI67486.1| LOC779090 protein [Xenopus laevis]	K14792	RRP5, PDCD11	rRNA biogenesis protein RRP5	http://www.genome.jp/dbget-bin/www_bget?ko:K14792	Q14690	4239	0	Protein RRP5 homolog OS=Homo sapiens GN=PDCD11 PE=1 SV=3	PF13174//PF05843//PF00575	Tetratricopeptide repeat//Suppressor of forked protein (Suf)//S1 RNA binding domain	GO:0006397//GO:0006396	mRNA processing//RNA processing	GO:0003723//GO:0005515	RNA binding//protein binding	GO:0005622//GO:0005634	intracellular//nucleus	KOG1070	rRNA processing protein Rrp5
comp91425_c0	59.8932	12.8353	2.2223	0.00015501	0.01606	4120	426228053	XP_004008129.1	2171	0	PREDICTED: cytosolic carboxypeptidase 3 [Ovis aries]	--	--	--	--	Q8NEM8	2153	0	Cytosolic carboxypeptidase 3 OS=Homo sapiens GN=AGBL3 PE=2 SV=2	PF00872//PF04952//PF00246	Transposase, Mutator family//Succinylglutamate desuccinylase / Aspartoacylase family//Zinc carboxypeptidase	GO:0008152//GO:0006508//GO:0006313	metabolic process//proteolysis//transposition, DNA-mediated	GO:0003677//GO:0008270//GO:0004181//GO:0004803//GO:0016788	DNA binding//zinc ion binding//metallocarboxypeptidase activity//transposase activity//hydrolase activity, acting on ester bonds	--	--	KOG3641	Zinc carboxypeptidase
comp65827_c0	8.80473	38.7396	-2.1375	0.00015753	0.016275	425	--	--	--	--	--	--	--	--	--	--	--	--	--	--	--	--	--	--	--	--	--	--	--
comp93192_c1	3614.42	1471.89	1.2961	0.00015733	0.016275	2035	148234122	NP_001085236.1	2660	0	leukotriene A4 hydrolase [Xenopus laevis] >gi|47937461|gb|AAH72036.1| MGC78867 protein [Xenopus laevis]	K01254	E3.3.2.6, LTA4H	leukotriene-A4 hydrolase	http://www.genome.jp/dbget-bin/www_bget?ko:K01254	P09960	2269	0	Leukotriene A-4 hydrolase OS=Homo sapiens GN=LTA4H PE=1 SV=2	PF01433//PF09127//PF01435	Peptidase family M1//Leukotriene A4 hydrolase, C-terminal//Peptidase family M48	GO:0006508//GO:0019370	proteolysis//leukotriene biosynthetic process	GO:0004463//GO:0008270//GO:0008237//GO:0004222	leukotriene-A4 hydrolase activity//zinc ion binding//metallopeptidase activity//metalloendopeptidase activity	GO:0016020	membrane	KOG1047	Bifunctional leukotriene A4 hydrolase/aminopeptidase LTA4H
comp81700_c0	76079.7	203831	-1.4218	0.00015792	0.016292	1927	--	--	--	--	--	--	--	--	--	--	--	--	--	--	--	--	--	--	--	--	--	--	--
comp90618_c3	229.275	81.406	1.4939	0.00015913	0.016394	600	--	--	--	--	--	--	--	--	--	--	--	--	--	--	--	--	--	--	--	--	--	--	--
comp88942_c3	54.7867	201.226	-1.8769	0.00016068	0.016531	1397	--	--	--	--	--	--	--	--	--	--	--	--	--	--	--	--	--	--	--	--	--	--	--
comp84164_c1	6.86197	35.3449	-2.3648	0.00016107	0.016548	1009	--	--	--	--	--	--	--	--	--	--	--	--	--	--	--	--	--	--	--	--	--	--	--
comp81089_c0	197.244	787.372	-1.9971	0.00016184	0.016604	865	--	--	--	--	--	--	--	--	--	--	--	--	--	--	--	--	--	--	--	--	--	--	--
comp89241_c0	5.64401	43.6282	-2.9505	0.00016243	0.016641	4557	301619198	XP_002938986.1	3176	0	PREDICTED: leucine-rich repeat-containing protein 4C [Xenopus (Silurana) tropicalis]	K07523	NGL1	netrin-G1 ligand	http://www.genome.jp/dbget-bin/www_bget?ko:K07523	Q9HCJ2	2966	0	Leucine-rich repeat-containing protein 4C OS=Homo sapiens GN=LRRC4C PE=1 SV=1	PF02480//PF00560	Alphaherpesvirus glycoprotein E//Leucine Rich Repeat	GO:0050770	regulation of axonogenesis	GO:0005515	protein binding	GO:0016020//GO:0016021	membrane//integral to membrane	KOG0619	FOG: Leucine rich repeat
comp77902_c0	65.6383	244.247	-1.8957	0.00016356	0.01671	691	--	--	--	--	--	--	--	--	--	--	--	--	--	--	--	--	--	--	--	--	--	--	--
comp94704_c0	1151.15	2902.24	-1.3341	0.00016341	0.01671	3359	--	--	--	--	--	--	--	--	--	--	--	--	--	--	--	--	--	--	--	--	--	--	--
comp81365_c0	191.475	57.3093	1.7403	0.00016406	0.016738	1976	62751817	NP_001015852.1	1825	0	STEAP family member 4 [Xenopus (Silurana) tropicalis] >gi|59862070|gb|AAH90357.1| MGC108044 protein [Xenopus (Silurana) tropicalis]	--	--	--	--	Q4V8K1	1622	0	Metalloreductase STEAP4 OS=Rattus norvegicus GN=Steap4 PE=1 SV=1	PF03611//PF07991//PF03446//PF02826	PTS system sugar-specific permease component//Acetohydroxy acid isomeroreductase, catalytic domain//NAD binding domain of 6-phosphogluconate dehydrogenase//D-isomer specific 2-hydroxyacid dehydrogenase, NAD binding domain	GO:0015940//GO:0019521//GO:0009099//GO:0009401//GO:0009097//GO:0008652//GO:0009098//GO:0006098//GO:0055114	pantothenate biosynthetic process//D-gluconate metabolic process//valine biosynthetic process//phosphoenolpyruvate-dependent sugar phosphotransferase system//isoleucine biosynthetic process//cellular amino acid biosynthetic process//leucine biosynthetic process//pentose-phosphate shunt//oxidation-reduction process	GO:0048037//GO:0004616//GO:0000166//GO:0004455//GO:0016491//GO:0016616	cofactor binding//phosphogluconate dehydrogenase (decarboxylating) activity//nucleotide binding//ketol-acid reductoisomerase activity//oxidoreductase activity//oxidoreductase activity, acting on the CH-OH group of donors, NAD or NADP as acceptor	GO:0016021	integral to membrane	--	--
comp81781_c0	406.919	150.859	1.4315	0.00016597	0.016909	2414	156717746	NP_001096413.1	2313	0	folylpolyglutamate synthase [Xenopus (Silurana) tropicalis] >gi|134024517|gb|AAI36072.1| LOC100125018 protein [Xenopus (Silurana) tropicalis]	K01930	E6.3.2.17	folylpolyglutamate synthase	http://www.genome.jp/dbget-bin/www_bget?ko:K01930	P48760	1847	0	Folylpolyglutamate synthase, mitochondrial OS=Mus musculus GN=Fpgs PE=1 SV=3	PF08245//PF02875//PF05715	Mur ligase middle domain//Mur ligase family, glutamate ligase domain//Piccolo Zn-finger	GO:0006730//GO:0046656//GO:0009058//GO:0006536//GO:0046901	one-carbon metabolic process//folic acid biosynthetic process//biosynthetic process//glutamate metabolic process//tetrahydrofolylpolyglutamate biosynthetic process	GO:0016874//GO:0004326//GO:0005524//GO:0046872	ligase activity//tetrahydrofolylpolyglutamate synthase activity//ATP binding//metal ion binding	GO:0045202	synapse	KOG2525	Folylpolyglutamate synthase
comp82127_c1	81.401	228.903	-1.4916	0.00016767	0.017043	2756	229089781	NP_001106487.2	1363	6.38826e-176	peptidoglycan recognition protein 2 precursor [Xenopus (Silurana) tropicalis] >gi|227452755|gb|ABO15681.2| PGLYRP2 [Xenopus (Silurana) tropicalis]	K01446	E3.5.1.28	N-acetylmuramoyl-L-alanine amidase	http://www.genome.jp/dbget-bin/www_bget?ko:K01446	Q8VCS0	875	1.52748e-104	N-acetylmuramoyl-L-alanine amidase OS=Mus musculus GN=Pglyrp2 PE=1 SV=1	PF01510	N-acetylmuramoyl-L-alanine amidase	GO:0009253//GO:0009252//GO:0006807	peptidoglycan catabolic process//peptidoglycan biosynthetic process//nitrogen compound metabolic process	GO:0008745	N-acetylmuramoyl-L-alanine amidase activity	--	--	--	--
comp85579_c0	1394.77	3620.82	-1.3763	0.00016775	0.017043	2270	148224209	NP_001085741.1	1668	0	MGC80637 protein [Xenopus laevis] >gi|49115274|gb|AAH73272.1| MGC80637 protein [Xenopus laevis]	K11251	H2A	histone H2A	http://www.genome.jp/dbget-bin/www_bget?ko:K11251	Q9P0M6	1352	1.6898e-179	Core histone macro-H2A.2 OS=Homo sapiens GN=H2AFY2 PE=1 SV=3	PF00808//PF00125//PF02861	Histone-like transcription factor (CBF/NF-Y) and archaeal histone//Core histone H2A/H2B/H3/H4//Clp amino terminal domain	GO:0019538//GO:0006334	protein metabolic process//nucleosome assembly	GO:0046982//GO:0003677//GO:0043565	protein heterodimerization activity//DNA binding//sequence-specific DNA binding	GO:0005634//GO:0005622//GO:0000786	nucleus//intracellular//nucleosome	KOG1756	Histone 2A
comp27675_c0	7730.68	20301.3	-1.3929	0.00016876	0.017075	542	440896116	ELR48141.1	180	7.21278e-14	hypothetical protein M91_10639, partial [Bos grunniens mutus]	K07605	KRT2	type II keratin, basic	http://www.genome.jp/dbget-bin/www_bget?ko:K07605	P50446	180	3.56361e-14	Keratin, type II cytoskeletal 6A OS=Mus musculus GN=Krt6a PE=2 SV=3	--	--	--	--	--	--	--	--	--	--
comp86696_c0	93.7016	259.707	-1.4707	0.0001687	0.017075	3125	301622238	XP_002940445.1	1787	0	PREDICTED: fibulin-7-like [Xenopus (Silurana) tropicalis]	--	--	--	--	Q53RD9	1542	0	Fibulin-7 OS=Homo sapiens GN=FBLN7 PE=2 SV=1	PF07645//PF00320//PF00008	Calcium-binding EGF domain//GATA zinc finger//EGF-like domain	GO:0006355	regulation of transcription, DNA-dependent	GO:0008270//GO:0005509//GO:0005515//GO:0003700//GO:0043565	zinc ion binding//calcium ion binding//protein binding//sequence-specific DNA binding transcription factor activity//sequence-specific DNA binding	GO:0005667	transcription factor complex	KOG1217	Fibrillins and related proteins containing Ca2+-binding EGF-like domains
comp90507_c0	109.45	34.8294	1.6519	0.00016875	0.017075	5372	148232710	NP_001085126.1	3897	0	MAP/microtubule affinity-regulating kinase 1 [Xenopus laevis] >gi|47939752|gb|AAH72186.1| MGC80341 protein [Xenopus laevis]	K08798	MARK	MAP/microtubule affinity-regulating kinase	http://www.genome.jp/dbget-bin/www_bget?ko:K08798	Q9P0L2	3634	0	Serine/threonine-protein kinase MARK1 OS=Homo sapiens GN=MARK1 PE=1 SV=2	PF08587//PF02294//PF08164//PF01163//PF07714//PF04726//PF06293//PF00627//PF00069	Ubiquitin associated domain (UBA)//7kD DNA-binding domain//Apoptosis-antagonizing transcription factor, C-terminal//RIO1 family//Protein tyrosine kinase//Microvirus J protein//Lipopolysaccharide kinase (Kdo/WaaP) family//UBA/TS-N domain//Protein kinase domain	GO:0016310//GO:0009069//GO:0009103//GO:0006468//GO:0051252	phosphorylation//serine family amino acid metabolic process//lipopolysaccharide biosynthetic process//protein phosphorylation//regulation of RNA metabolic process	GO:0005515//GO:0016773//GO:0003677//GO:0004672//GO:0005524//GO:0003824//GO:0004521//GO:0004674	protein binding//phosphotransferase activity, alcohol group as acceptor//DNA binding//protein kinase activity//ATP binding//catalytic activity//endoribonuclease activity//protein serine/threonine kinase activity	GO:0016020//GO:0005634	membrane//nucleus	KOG0586	Serine/threonine protein kinase
comp72217_c0	2.71464	48.0523	-4.1458	0.00016901	0.017077	882	--	--	--	--	--	--	--	--	--	--	--	--	--	--	--	--	--	--	--	--	--	--	--
comp88327_c1	1016.28	390.643	1.3794	0.00016939	0.017092	1401	148225138	NP_001080301.1	721	1.78295e-85	protein phosphatase, Mg2+/Mn2+ dependent, 1G [Xenopus laevis] >gi|27697184|gb|AAH41734.1| Ppm1g-prov protein [Xenopus laevis]	K01090	E3.1.3.16	protein phosphatase	http://www.genome.jp/dbget-bin/www_bget?ko:K01090	P79126	644	2.04989e-75	Protein phosphatase 1G OS=Bos taurus GN=PPM1G PE=2 SV=2	PF00481	Protein phosphatase 2C	GO:0006470	protein dephosphorylation	GO:0003824//GO:0004721	catalytic activity//phosphoprotein phosphatase activity	--	--	KOG0698	Serine/threonine protein phosphatase
comp87930_c0	2094.81	819.202	1.3545	0.00017065	0.017184	2193	62857721	NP_001016870.1	1427	0	SUMO-activating enzyme subunit 1 [Xenopus (Silurana) tropicalis] >gi|119367486|sp|Q28DS0.1|SAE1_XENTR RecName: Full=SUMO-activating enzyme subunit 1; AltName: Full=Ubiquitin-like 1-activating enzyme E1A >gi|89272787|emb|CAJ83949.1| SMT3 suppressor of mif two 3 homolog 1 (yeast) [Xenopus (Silurana) tropicalis] >gi|138519691|gb|AAI35750.1| SUMO1 activating enzyme subunit 1 [Xenopus (Silurana) tropi…	K10684	UBLE1A, SAE1	ubiquitin-like 1-activating enzyme E1 A	http://www.genome.jp/dbget-bin/www_bget?ko:K10684	Q28DS0	1427	0	SUMO-activating enzyme subunit 1 OS=Xenopus tropicalis GN=sae1 PE=2 SV=1	PF00106//PF00899	short chain dehydrogenase//ThiF family	GO:0016925//GO:0008152	protein sumoylation//metabolic process	GO:0016491//GO:0000166//GO:0019948//GO:0008022//GO:0003824//GO:0016874	oxidoreductase activity//nucleotide binding//SUMO activating enzyme activity//protein C-terminus binding//catalytic activity//ligase activity	GO:0005634	nucleus	KOG2014	SMT3/SUMO-activating complex, AOS1/RAD31 component
comp94786_c1	3585.29	1416.68	1.3396	0.000171	0.017184	4270	83318265	AAI08816.1	558	4.61063e-57	Unknown (protein for MGC:132193) [Xenopus laevis]	K13209	EWSR1	RNA-binding protein EWS	http://www.genome.jp/dbget-bin/www_bget?ko:K13209	Q61545	386	6.37383e-37	RNA-binding protein EWS OS=Mus musculus GN=Ewsr1 PE=1 SV=2	PF00641//PF00076	Zn-finger in Ran binding protein and others//RNA recognition motif. (a.k.a. RRM, RBD, or RNP domain)	--	--	GO:0008270//GO:0003676	zinc ion binding//nucleic acid binding	--	--	KOG1995	Conserved Zn-finger protein
comp94990_c0	28.5069	95.3961	-1.7426	0.00017086	0.017184	1812	--	--	--	--	--	--	--	--	--	--	--	--	--	PF03417	Acyl-coenzyme A:6-aminopenicillanic acid acyl-transferase	GO:0042318	penicillin biosynthetic process	--	--	--	--	--	--
comp90957_c0	8.65595	39.9192	-2.2053	0.00017152	0.017213	2931	198426018	XP_002124485.1	1822	0	PREDICTED: N-acetylated alpha-linked acidic dipeptidase 2-like [Ciona intestinalis]	K01301	E3.4.17.21	glutamate carboxypeptidase II	http://www.genome.jp/dbget-bin/www_bget?ko:K01301	P70627	1608	0	Glutamate carboxypeptidase 2 OS=Rattus norvegicus GN=Folh1 PE=2 SV=1	PF05450//PF01546//PF04389	Nicastrin//Peptidase family M20/M25/M40//Peptidase family M28	GO:0016485//GO:0008152//GO:0006508	protein processing//metabolic process//proteolysis	GO:0008233//GO:0016787	peptidase activity//hydrolase activity	GO:0016021	integral to membrane	KOG2195	Transferrin receptor and related proteins containing the protease-associated (PA) domain
comp75135_c0	2.58421	21.8215	-3.078	0.00017272	0.01731	1007	440897246	ELR48978.1	180	5.54847e-12	hypothetical protein M91_07252 [Bos grunniens mutus]	--	--	--	--	P08548	173	3.41435e-12	LINE-1 reverse transcriptase homolog OS=Nycticebus coucang PE=1 SV=1	--	--	--	--	--	--	--	--	--	--
comp43496_c0	11.2922	0.256093	5.4625	0.000173	0.017314	214	--	--	--	--	--	--	--	--	--	--	--	--	--	--	--	--	--	--	--	--	--	--	--
comp95664_c1	67.653	197.985	-1.5492	0.00017568	0.017558	2533	--	--	--	--	--	--	--	--	--	--	--	--	--	--	--	--	--	--	--	--	--	--	--
comp75686_c0	1047.95	387.004	1.4371	0.00017647	0.017614	1078	126631302	AAI33804.1	1256	2.03823e-170	LOC100049118 protein [Xenopus laevis]	--	--	--	--	Q5JW98	703	2.55288e-88	Protein FAM26D OS=Homo sapiens GN=FAM26D PE=1 SV=1	--	--	--	--	--	--	--	--	--	--
comp65178_c1	1250.32	486.277	1.3624	0.00017764	0.017658	1205	187607529	NP_001120038.1	1343	0	translocase of inner mitochondrial membrane 50 homolog [Xenopus (Silurana) tropicalis] >gi|165971127|gb|AAI58347.1| LOC100145004 protein [Xenopus (Silurana) tropicalis]	--	--	--	--	Q9D880	1114	5.1691e-149	Mitochondrial import inner membrane translocase subunit TIM50 OS=Mus musculus GN=Timm50 PE=1 SV=1	PF05039//PF03031	Agouti protein//NLI interacting factor-like phosphatase	GO:0009755	hormone-mediated signaling pathway	GO:0005515	protein binding	GO:0005576	extracellular region	KOG2832	TFIIF-interacting CTD phosphatase, including NLI-interacting factor (involved in RNA polymerase II regulation)
comp85071_c0	615.327	242.835	1.3414	0.00017738	0.017658	2589	52345700	NP_001004896.1	1626	0	NAD kinase [Xenopus (Silurana) tropicalis] >gi|49522325|gb|AAH75309.1| MGC88972 protein [Xenopus (Silurana) tropicalis]	K00858	ppnK, NADK	NAD+ kinase	http://www.genome.jp/dbget-bin/www_bget?ko:K00858	P58058	1511	0	NAD kinase OS=Mus musculus GN=Nadk PE=1 SV=2	PF00781//PF11722//PF01513	Diacylglycerol kinase catalytic domain//CCCH zinc finger in TRM13 protein//ATP-NAD kinase	GO:0046497//GO:0008152//GO:0007205//GO:0046486//GO:0006741//GO:0009395//GO:0019674//GO:0006769	nicotinate nucleotide metabolic process//metabolic process//protein kinase C-activating G-protein coupled receptor signaling pathway//glycerolipid metabolic process//NADP biosynthetic process//phospholipid catabolic process//NAD metabolic process//nicotinamide metabolic process	GO:0008168//GO:0003951//GO:0004143	methyltransferase activity//NAD+ kinase activity//diacylglycerol kinase activity	--	--	KOG2178	Predicted sugar kinase
comp86680_c0	162.316	58.3188	1.4768	0.00017748	0.017658	4453	395506651	XP_003757644.1	3855	0	PREDICTED: regulator of telomere elongation helicase 1 [Sarcophilus harrisii]	K11136	RTEL1	regulator of telomere elongation helicase 1	http://www.genome.jp/dbget-bin/www_bget?ko:K11136	Q5RE34	3576	0	Regulator of telomere elongation helicase 1 OS=Pongo abelii GN=RTEL1 PE=2 SV=1	PF13307//PF00176//PF06733//PF00270//PF04851//PF00643	Helicase C-terminal domain//SNF2 family N-terminal domain//DEAD_2//DEAD/DEAH box helicase//Type III restriction enzyme, res subunit//B-box zinc finger	GO:0006139	nucleobase-containing compound metabolic process	GO:0016787//GO:0003677//GO:0008026//GO:0004003//GO:0003676//GO:0016818//GO:0005524//GO:0008270	hydrolase activity//DNA binding//ATP-dependent helicase activity//ATP-dependent DNA helicase activity//nucleic acid binding//hydrolase activity, acting on acid anhydrides, in phosphorus-containing anhydrides//ATP binding//zinc ion binding	GO:0005622//GO:0005657	intracellular//replication fork	KOG1132	Helicase of the DEAD superfamily
comp93548_c0	235.267	616.671	-1.3902	0.00017845	0.017714	10472	213623946	AAI70434.1	9070	0	XPTP-D protein [Xenopus laevis]	K06777	PTPRD	protein tyrosine phosphatase, receptor type, D	http://www.genome.jp/dbget-bin/www_bget?ko:K06777	P23468	8927	0	Receptor-type tyrosine-protein phosphatase delta OS=Homo sapiens GN=PTPRD PE=1 SV=2	PF00957//PF03185//PF00102//PF00782//PF00041	Synaptobrevin//Calcium-activated potassium channel, beta subunit//Protein-tyrosine phosphatase//Dual specificity phosphatase, catalytic domain//Fibronectin type III domain	GO:0035335//GO:0006470//GO:0006570//GO:0016192//GO:0006813	peptidyl-tyrosine dephosphorylation//protein dephosphorylation//tyrosine metabolic process//vesicle-mediated transport//potassium ion transport	GO:0005515//GO:0008138//GO:0015269//GO:0004725	protein binding//protein tyrosine/serine/threonine phosphatase activity//calcium-activated potassium channel activity//protein tyrosine phosphatase activity	GO:0016021//GO:0016020	integral to membrane//membrane	KOG4228	Protein tyrosine phosphatase
comp85271_c0	2.05656	20.2201	-3.2975	0.00017965	0.01781	1858	--	--	--	--	--	--	--	--	--	--	--	--	--	--	--	--	--	--	--	--	--	--	--
comp94599_c0	133.529	393.764	-1.5602	0.00017998	0.017818	3969	301620189	XP_002939463.1	885	1.12251e-106	PREDICTED: mammalian ependymin-related protein 1-like [Xenopus (Silurana) tropicalis]	--	--	--	--	A6QLI0	710	1.52989e-83	Mammalian ependymin-related protein 1 OS=Bos taurus GN=EPDR1 PE=2 SV=1	PF00811//PF02160	Ependymin//Cauliflower mosaic virus peptidase (A3)	GO:0007160//GO:0006508	cell-matrix adhesion//proteolysis	GO:0004190//GO:0005509	aspartic-type endopeptidase activity//calcium ion binding	GO:0005576	extracellular region	--	--
comp93473_c2	61.2435	169.946	-1.4725	0.00018087	0.017883	3195	301621297	XP_002939991.1	2383	0	PREDICTED: potassium voltage-gated channel subfamily C member 2-like isoform 3 [Xenopus (Silurana) tropicalis]	K04888	KCNC2	potassium voltage-gated channel Shaw-related subfamily C member 2	http://www.genome.jp/dbget-bin/www_bget?ko:K04888	Q96PR1	2048	0	Potassium voltage-gated channel subfamily C member 2 OS=Homo sapiens GN=KCNC2 PE=1 SV=1	PF02214//PF00520//PF06529//PF02437	BTB/POZ domain//Ion transport protein//Vertebrate interleukin-3 regulated transcription factor//SKI/SNO/DAC family	GO:0007623//GO:0055085//GO:0006813//GO:0071805//GO:0006811//GO:0006351//GO:0051260	circadian rhythm//transmembrane transport//potassium ion transport//potassium ion transmembrane transport//ion transport//transcription, DNA-dependent//protein homooligomerization	GO:0005216//GO:0005249	ion channel activity//voltage-gated potassium channel activity	GO:0005634//GO:0016020//GO:0008076	nucleus//membrane//voltage-gated potassium channel complex	KOG3713	Voltage-gated K+ channel KCNB/KCNC
comp82586_c0	16.7037	62.5779	-1.9055	0.00018212	0.017982	3071	363731655	XP_419602.3	1676	0	PREDICTED: dapper homolog 2 [Gallus gallus]	--	--	--	--	Q5SW24	1003	2.9551e-119	Dapper homolog 2 OS=Homo sapiens GN=DACT2 PE=2 SV=1	PF12424//PF00529	Plasma membrane calcium transporter ATPase C terminal//HlyD family secretion protein	GO:0055085//GO:0006816	transmembrane transport//calcium ion transport	GO:0005388	calcium-transporting ATPase activity	GO:0016529//GO:0016020	sarcoplasmic reticulum//membrane	--	--
comp95497_c0	1048.16	2613.1	-1.3179	0.00018326	0.018071	8156	301621897	XP_002940281.1	5519	0	PREDICTED: hypothetical protein LOC100127703, partial [Xenopus (Silurana) tropicalis]	--	--	--	--	O95428	1077	1.18065e-119	Papilin OS=Homo sapiens GN=PAPLN PE=2 SV=4	PF00014//PF08686	Kunitz/Bovine pancreatic trypsin inhibitor domain//PLAC (protease and lacunin) domain	--	--	GO:0008233//GO:0004867	peptidase activity//serine-type endopeptidase inhibitor activity	--	--	KOG3510	FOG: Immunoglobulin C-2 Type/fibronectin type III domains
comp27618_c0	191.961	4.63894	5.3709	0.00018434	0.018152	312	--	--	--	--	--	--	--	--	--	--	--	--	--	--	--	--	--	--	--	--	--	--	--
comp85248_c0	5192.63	2042.69	1.346	0.00018466	0.01816	3168	348041333	NP_989054.2	1501	0	TAR DNA-binding protein 43 isoform 1 [Xenopus (Silurana) tropicalis] >gi|123915948|sp|Q28F51.1|TADBP_XENTR RecName: Full=TAR DNA-binding protein 43; Short=TDP-43 >gi|89269046|emb|CAJ81570.1| TAR DNA binding protein [Xenopus (Silurana) tropicalis]	--	--	--	--	Q28F51	1501	0	TAR DNA-binding protein 43 OS=Xenopus tropicalis GN=tardbp PE=2 SV=1	PF00076//PF01832	RNA recognition motif. (a.k.a. RRM, RBD, or RNP domain)//Mannosyl-glycoprotein endo-beta-N-acetylglucosaminidase	GO:0006355//GO:0006558//GO:0018874//GO:0006568//GO:0006525//GO:0006560//GO:0006397//GO:0042207//GO:0008380//GO:0009253	regulation of transcription, DNA-dependent//L-phenylalanine metabolic process//benzoate metabolic process//tryptophan metabolic process//arginine metabolic process//proline metabolic process//mRNA processing//styrene catabolic process//RNA splicing//peptidoglycan catabolic process	GO:0003723//GO:0003677//GO:0004040//GO:0003676//GO:0000166	RNA binding//DNA binding//amidase activity//nucleic acid binding//nucleotide binding	GO:0005634	nucleus	KOG4205	RNA-binding protein musashi/mRNA cleavage and polyadenylation factor I complex, subunit HRP1
comp84322_c2	1589	618.04	1.3623	0.00018731	0.018371	1173	--	--	--	--	--	--	--	--	--	--	--	--	--	--	--	--	--	--	--	--	--	--	--
comp89629_c0	599.508	228.477	1.3917	0.00018714	0.018371	2817	301618935	XP_002938863.1	2088	0	PREDICTED: uncharacterized aarF domain-containing protein kinase 4-like [Xenopus (Silurana) tropicalis]	K08869	ADCK, ABC1	aarF domain-containing kinase	http://www.genome.jp/dbget-bin/www_bget?ko:K08869	Q60936	1576	0	Chaperone activity of bc1 complex-like, mitochondrial OS=Mus musculus GN=Adck3 PE=2 SV=2	PF06176	Lipopolysaccharide core biosynthesis protein (WaaY)	GO:0009244	lipopolysaccharide core region biosynthetic process	--	--	--	--	KOG1234	ABC (ATP binding cassette) 1 protein
comp91867_c1	421.488	1096.5	-1.3793	0.00018803	0.018417	2892	301615468	XP_002937194.1	2306	0	PREDICTED: CD109 antigen-like, partial [Xenopus (Silurana) tropicalis]	K06530	CD109	CD109 antigen	http://www.genome.jp/dbget-bin/www_bget?ko:K06530	Q6YHK3	2060	0	CD109 antigen OS=Homo sapiens GN=CD109 PE=1 SV=2	PF07677//PF00207//PF07678	A-macroglobulin receptor//Alpha-2-macroglobulin family//A-macroglobulin complement component	GO:0010951	negative regulation of endopeptidase activity	GO:0004866	endopeptidase inhibitor activity	GO:0005615//GO:0005576	extracellular space//extracellular region	KOG1366	Alpha-macroglobulin
comp85451_c0	21.0471	75.6311	-1.8454	0.00018882	0.01847	902	--	--	--	--	--	--	--	--	--	--	--	--	--	--	--	--	--	--	--	--	--	--	--
comp91671_c0	1207.53	473.653	1.3502	0.00018951	0.018512	2347	148225981	NP_001083542.1	1660	0	uncharacterized protein LOC398982 [Xenopus laevis] >gi|38173763|gb|AAH60754.1| MGC69077 protein [Xenopus laevis]	K13882	CORO1A	coronin-1A	http://www.genome.jp/dbget-bin/www_bget?ko:K13882	Q92176	1541	0	Coronin-1A OS=Bos taurus GN=CORO1A PE=1 SV=3	PF00400	WD domain, G-beta repeat	--	--	GO:0005515	protein binding	--	--	KOG0303	Actin-binding protein Coronin, contains WD40 repeats
comp87866_c1	209.79	549.144	-1.3882	0.00019138	0.018671	1983	301615317	XP_002937118.1	964	6.87163e-123	PREDICTED: RPE-spondin-like [Xenopus (Silurana) tropicalis]	--	--	--	--	Q32L50	894	1.20122e-113	Somatomedin-B and thrombospondin type-1 domain-containing protein OS=Bos taurus GN=SBSPON PE=2 SV=2	PF01033	Somatomedin B domain	GO:0006955//GO:0007165	immune response//signal transduction	GO:0005044//GO:0030247	scavenger receptor activity//polysaccharide binding	--	--	--	--
comp83474_c0	43.6455	133.924	-1.6175	0.00019185	0.018691	990	--	--	--	--	--	--	--	--	--	--	--	--	--	--	--	--	--	--	--	--	--	--	--
comp77333_c0	7.09257	35.9948	-2.3434	0.00019214	0.018695	3308	301608704	XP_002933913.1	3095	0	PREDICTED: NLR family CARD domain-containing protein 4 [Xenopus (Silurana) tropicalis]	K12805	NLRC4, CARD12	NLR family CARD domain-containing protein 4	http://www.genome.jp/dbget-bin/www_bget?ko:K12805	F6R2G2	3061	0	NLR family CARD domain-containing protein 4 OS=Xenopus tropicalis GN=nlrc4 PE=2 SV=2	PF00619//PF00158	Caspase recruitment domain//Sigma-54 interaction domain	GO:0006952//GO:0006355//GO:0006915//GO:0042981	defense response//regulation of transcription, DNA-dependent//apoptotic process//regulation of apoptotic process	GO:0005524//GO:0008134//GO:0005515//GO:0000166	ATP binding//transcription factor binding//protein binding//nucleotide binding	GO:0005622//GO:0005737//GO:0005667	intracellular//cytoplasm//transcription factor complex	--	--
[truncated: 456 more rows]

## Sheet: Table S4
Table S4 Differentially expressed genes in the testis
[truncated: 875 more rows]

[truncated: 3 more sheets: Table S5, Table S6, Table S7]
